# Supplementary material for: Androgen-targeted hsa_circ_0085121 encodes a novel protein and improves the development of prostate cancer through facilitating the activity of PI3K/Akt/mTOR pathway and enhancing AR-V7 alternative splicing
Source: Cell Death Dis. 2024 Nov 20;15(11):848. doi: 10.1038/s41419-024-07246-9 (PMC11579034; doi:10.1038/s41419-024-07246-9)
Supplement: Supplementary file 2 — Supplementary Tables [file 41419_2024_7246_MOESM2_ESM.xlsx]

## Sheet: Table S1
Table S1. Clinical and pathological information of PCa patients (for transcriptomic analysis)
Patient_ID	Age	T stage	N stage	M stage	Gleason score	PSA (ng/ml)	PI-RADS score	Neoadjuvent ADT therapy
P01	68	T3a	n0	m0	5+4=9	80	No	No
P02	59	T4	N1	m0	5+3=8	>100	5	Yes
P03	75	T2c	N0	m0	4+3=7	7.81	4	No
P04	79	T3c	N1	m1	5+5=10	26	No	No
P05	63	T2c	N0	m0	3+3=6	12	5	No

## Sheet: Table S2
Table S2. Annotation of DE-circRNFs identified by transcriptomic analysis.
id	Normal-1_count	Normal-2_count	Normal-3_count	Normal-4_count	Normal-5_count	Tumor-1_count	Tumor-2_count	Tumor-3_count	Tumor-4_count	Tumor-5_count	Normal-1_rpm	Normal-2_rpm	Normal-3_rpm	Normal-4_rpm	Normal-5_rpm	Tumor-1_rpm	Tumor-2_rpm	Tumor-3_rpm	Tumor-4_rpm	Tumor-5_rpm	N_mean	T_mean	log2(fc)	PValue	FDR	source_gene	chr	strand	genomic_start	genomic_end	spliced_length	annot_type	circRNA	Symbol	Description	KEGG_A_class	KEGG_B_class	Pathway	K_ID	GO Component	GO Function	GO Process	TF_family
novel_circ_000019	0	0	0	0	0	0	0	6	5	5	0	0	0	0	0	0	0	52.2812	51.5639	99.5144	0.001	40.6719	15.3117	0.0105623	0.978611	ENSG00000119906	SLF2	SMC5-SMC6 complex localization factor 2 [Source:HGNC Symbol;Acc:HGNC:17814]	-	-	-	-	GO:0000781//chromosome, telomeric region;GO:0000785//chromatin;GO:0005634//nucleus;GO:0005654//nucleoplasm;GO:0030915//Smc5-Smc6 complex;GO:0035861//site of double-strand break;GO:0043231//intracellular membrane-bounded organelle	GO:0005515//protein binding;GO:0031625//ubiquitin protein ligase binding;GO:0044877//macromolecular complex binding	GO:0000724//double-strand break repair via homologous recombination;GO:0006281//DNA repair;GO:0006974//cellular response to DNA damage stimulus;GO:0016925//protein sumoylation;GO:0031334//positive regulation of protein complex assembly;GO:0032204//regulation of telomere maintenance;GO:0034184//positive regulation of maintenance of mitotic sister chromatid cohesion;GO:1990166//protein localization…	--	10	+	100915999	100926019	1979	annot_exons	novel_circ_000019
novel_circ_000110	0	0	0	0	0	7	3	0	4	2	0	0	0	0	0	29.7509	25.6408	0	41.2511	39.8057	0.001	27.2897	14.7361	0.0102703	0.978611	ENSG00000107862	GBF1	golgi brefeldin A resistant guanine nucleotide exchange factor 1 [Source:HGNC Symbol;Acc:HGNC:4181]	Cellular Processes	Transport and catabolism	ko04144//Endocytosis	K18443	GO:0000139//Golgi membrane;GO:0005737//cytoplasm;GO:0005793//endoplasmic reticulum-Golgi intermediate compartment;GO:0005794//Golgi apparatus;GO:0005801//cis-Golgi network;GO:0005802//trans-Golgi network;GO:0005811//lipid particle;GO:0005829//cytosol;GO:0016020//membrane;GO:0016021//integral component of membrane;GO:0031252//cell leading edge;GO:0098791//Golgi subcompartment	GO:0005085//guanyl-nucleotide exchange factor activity;GO:0005515//protein binding;GO:0005547//phosphatidylinositol-3,4,5-trisphosphate binding;GO:0008289//lipid binding;GO:0080025//phosphatidylinositol-3,5-bisphosphate binding	GO:0002263//cell activation involved in immune response;GO:0006888//ER to Golgi vesicle-mediated transport;GO:0006890//retrograde vesicle-mediated transport, Golgi to ER;GO:0006892//post-Golgi vesicle-mediated transport;GO:0006895//Golgi to endosome transport;GO:0007030//Golgi organization;GO:0007346//regulation of mitotic cell cycle;GO:0015031//protein transport;GO:0030593//neutrophil chemotaxis…	--	10	+	102258929	102260116	173	annot_exons	hsa_circ_0019696
novel_circ_000275	0	3	4	2	4	0	0	0	0	0	0	27.7441	48.5979	16.8359	55.0176	0	0	0	0	0	29.6391	0.001	-14.8552	0.00929085	0.978611	ENSG00000047056	WDR37	WD repeat domain 37 [Source:HGNC Symbol;Acc:HGNC:31406]	-	-	-	-	GO:0005634//nucleus;GO:0005737//cytoplasm;GO:0030687//preribosome, large subunit precursor	GO:0005515//protein binding	-	--	10	+	1124218	1125024	250	annot_exons	hsa_circ_0017469
novel_circ_000342	0	0	0	0	0	11	0	2	7	0	0	0	0	0	0	46.7514	0	17.4271	72.1895	0	0.001	27.2736	14.7352	0.0268094	0.978611	ENSG00000107518	ATRNL1	attractin like 1 [Source:HGNC Symbol;Acc:HGNC:29063]	-	-	-	-	GO:0005604//basement membrane;GO:0016020//membrane;GO:0016021//integral component of membrane	GO:0005515//protein binding;GO:0030246//carbohydrate binding	GO:0007186//G-protein coupled receptor signaling pathway;GO:0009887//organ morphogenesis;GO:0009888//tissue development;GO:0016477//cell migration;GO:0034446//substrate adhesion-dependent cell spreading	--	10	+	115215697	115286397	1154	annot_exons	novel_circ_000342
novel_circ_000347	0	15	5	5	10	93	35	7	51	5	0	138.721	60.7474	42.0897	137.544	395.262	299.143	60.9947	525.952	99.5144	75.8203	276.173	1.86492	0.0449396	0.978611	ENSG00000107518	ATRNL1	attractin like 1 [Source:HGNC Symbol;Acc:HGNC:29063]	-	-	-	-	GO:0005604//basement membrane;GO:0016020//membrane;GO:0016021//integral component of membrane	GO:0005515//protein binding;GO:0030246//carbohydrate binding	GO:0007186//G-protein coupled receptor signaling pathway;GO:0009887//organ morphogenesis;GO:0009888//tissue development;GO:0016477//cell migration;GO:0034446//substrate adhesion-dependent cell spreading	--	10	+	115461941	115469329	332	annot_exons	novel_circ_000347
novel_circ_000523	18	2	0	0	4	0	0	0	0	0	186.424	18.4961	0	0	55.0176	0	0	0	0	0	51.9876	0.001	-15.6659	0.00911536	0.978611	ENSG00000066468	FGFR2	fibroblast growth factor receptor 2 [Source:HGNC Symbol;Acc:HGNC:3689]	Human Diseases;Environmental Information Processing;Environmental Information Processing;Environmental Information Processing;Cellular Processes;Environmental Information Processing;Cellular Processes;Environmental Information Processing;Human Diseases;Cellular Processes;Human Diseases;Human Diseases;Human Diseases	Cancer: overview;Signal transduction;Signal transduction;Signal transduction;Transport and catabolism;Signal transduction;Cell motility;Signal transduction;Cancer: specific types;Cellular community - eukaryotes;Cancer: specific types;Drug resistance: antineoplastic;Cancer: overview	ko05200//Pathways in cancer;ko04151//PI3K-Akt signaling pathway;ko04020//Calcium signaling pathway;ko04010//MAPK signaling pathway;ko04144//Endocytosis;ko04014//Ras signaling pathway;ko04810//Regulation of actin cytoskeleton;ko04015//Rap1 signaling pathway;ko05226//Gastric cancer;ko04550//Signaling pathways regulating pluripotency of stem cells;ko05215//Prostate cancer;ko01521//EGFR tyrosine kina…	K05093;K05093;K05093;K05093;K05093;K05093;K05093;K05093;K05093;K05093;K05093;K05093;K05093	GO:0005576//extracellular region;GO:0005634//nucleus;GO:0005737//cytoplasm;GO:0005794//Golgi apparatus;GO:0005886//plasma membrane;GO:0005887//integral component of plasma membrane;GO:0005938//cell cortex;GO:0009986//cell surface;GO:0016020//membrane;GO:0016021//integral component of membrane;GO:0031410//cytoplasmic vesicle;GO:0043235//receptor complex;GO:0060076//excitatory synapse	GO:0000166//nucleotide binding;GO:0004672//protein kinase activity;GO:0004712//protein serine/threonine/tyrosine kinase activity;GO:0004713//protein tyrosine kinase activity;GO:0004714//transmembrane receptor protein tyrosine kinase activity;GO:0005007//fibroblast growth factor-activated receptor activity;GO:0005515//protein binding;GO:0005524//ATP binding;GO:0008201//heparin binding;GO:0016301//…	GO:0000122//negative regulation of transcription from RNA polymerase II promoter;GO:0001525//angiogenesis;GO:0001657//ureteric bud development;GO:0001701//in utero embryonic development;GO:0001837//epithelial to mesenchymal transition;GO:0002053//positive regulation of mesenchymal cell proliferation;GO:0003148//outflow tract septum morphogenesis;GO:0003149//membranous septum morphogenesis;GO:0003…	--	10	-	121487354	121488113	194	annot_exons	hsa_circ_0020234
novel_circ_000632	6	5	4	1	0	26	8	10	9	8	62.1414	46.2402	48.5979	8.41793	0	110.503	68.3755	87.1353	92.8151	159.223	33.0795	103.61	1.64716	0.0460732	0.978611	ENSG00000249456	-	-	-	-	-	-	-	-	-	-	10	+	124940374	124943307	2934	exon_intron	hsa_circ_0006545
novel_circ_000960	0	0	0	3	0	9	5	5	10	0	0	0	0	25.2538	0	38.2512	42.7347	43.5677	103.128	0	5.05076	45.5363	3.17244	0.0451322	0.978611	ENSG00000120594	PLXDC2	plexin domain containing 2 [Source:HGNC Symbol;Acc:HGNC:21013]	-	-	-	-	GO:0016020//membrane;GO:0016021//integral component of membrane	GO:0005515//protein binding	-	--	10	+	20143295	20177409	520	annot_exons	hsa_circ_0017925
novel_circ_000961	0	6	2	17	3	3	1	0	0	1	0	55.4883	24.299	143.105	41.2632	12.7504	8.54694	0	0	19.9029	52.8311	8.24004	-2.68066	0.037877	0.978611	ENSG00000120594	PLXDC2	plexin domain containing 2 [Source:HGNC Symbol;Acc:HGNC:21013]	-	-	-	-	GO:0016020//membrane;GO:0016021//integral component of membrane	GO:0005515//protein binding	-	--	10	+	20147784	20177409	397	annot_exons	hsa_circ_001980
novel_circ_000964	0	0	0	0	1	0	2	4	5	3	0	0	0	0	13.7544	0	17.0939	34.8541	51.5639	59.7086	2.75088	32.6441	3.56886	0.0239855	0.978611	ENSG00000120594	PLXDC2	plexin domain containing 2 [Source:HGNC Symbol;Acc:HGNC:21013]	-	-	-	-	GO:0016020//membrane;GO:0016021//integral component of membrane	GO:0005515//protein binding	-	--	10	+	20176999	20219102	429	annot_exons	novel_circ_000964
novel_circ_001045	0	0	0	0	0	0	0	12	0	5	0	0	0	0	0	0	0	104.562	0	99.5144	0.001	40.8154	15.3168	0.0320477	0.978611	ENSG00000107863	ARHGAP21	Rho GTPase activating protein 21 [Source:HGNC Symbol;Acc:HGNC:23725]	-	-	-	-	GO:0000139//Golgi membrane;GO:0005737//cytoplasm;GO:0005794//Golgi apparatus;GO:0005829//cytosol;GO:0005856//cytoskeleton;GO:0005886//plasma membrane;GO:0015629//actin cytoskeleton;GO:0016020//membrane;GO:0030054//cell junction;GO:0030659//cytoplasmic vesicle membrane;GO:0031410//cytoplasmic vesicle	GO:0005096//GTPase activator activity;GO:0005515//protein binding	GO:0007030//Golgi organization;GO:0007165//signal transduction;GO:0050790//regulation of catalytic activity;GO:0051056//regulation of small GTPase mediated signal transduction;GO:0051645//Golgi localization;GO:0051683//establishment of Golgi localization;GO:0051684//maintenance of Golgi location;GO:0072384//organelle transport along microtubule	--	10	-	24629996	24635103	227	annot_exons	novel_circ_001045
novel_circ_001174	3	11	3	8	0	5	0	0	0	0	31.0707	101.728	36.4485	67.3435	0	21.2506	0	0	0	0	47.3182	4.25013	-3.47682	0.0226403	0.978611	ENSG00000095787	WAC	WW domain containing adaptor with coiled-coil [Source:HGNC Symbol;Acc:HGNC:17327]	-	-	-	-	GO:0005634//nucleus;GO:0005654//nucleoplasm;GO:0005681//spliceosomal complex;GO:0016607//nuclear speck	GO:0000993//RNA polymerase II core binding;GO:0003682//chromatin binding;GO:0005515//protein binding	GO:0006325//chromatin organization;GO:0006974//cellular response to DNA damage stimulus;GO:0010390//histone monoubiquitination;GO:0010506//regulation of autophagy;GO:0016239//positive regulation of macroautophagy;GO:0031571//mitotic G1 DNA damage checkpoint;GO:0032435//negative regulation of proteasomal ubiquitin-dependent protein catabolic process;GO:0045893//positive regulation of transcription…	--	10	+	28595733	28608431	555	annot_exons	novel_circ_001174
novel_circ_001464	3	12	6	10	3	3	0	3	5	0	31.0707	110.977	72.8969	84.1793	41.2632	12.7504	0	26.1406	51.5639	0	68.0773	18.091	-1.9119	0.0468628	0.978611	ENSG00000172671	ZFAND4	zinc finger AN1-type containing 4 [Source:HGNC Symbol;Acc:HGNC:23504]	-	-	-	-	-	GO:0005515//protein binding;GO:0008270//zinc ion binding;GO:0046872//metal ion binding	-	--	10	-	45639816	45663842	2666	annot_exons	novel_circ_001464
novel_circ_001474	0	0	0	0	0	0	0	4	0	10	0	0	0	0	0	0	0	34.8541	0	199.029	0.001	46.7766	15.5135	0.0328397	0.978611	ENSG00000239883	-	-	-	-	-	-	-	-	-	-	10	-	45888165	45916171	926	annot_exons	novel_circ_001474
novel_circ_001486	5	4	11	6	3	0	2	4	0	0	51.7845	36.9922	133.644	50.5076	41.2632	0	17.0939	34.8541	0	0	62.8384	10.3896	-2.59651	0.0156338	0.978611	ENSG00000266412	NCOA4	nuclear receptor coactivator 4 [Source:HGNC Symbol;Acc:HGNC:7671]	Human Diseases;Cellular Processes;Human Diseases	Cancer: overview;Cell growth and death;Cancer: specific types	ko05200//Pathways in cancer;ko04216//Ferroptosis;ko05216//Thyroid cancer	K09289;K09289;K09289	GO:0005634//nucleus;GO:0044754//autolysosome	GO:0003713//transcription coactivator activity;GO:0005515//protein binding	GO:0006622//protein targeting to lysosome;GO:0006879//cellular iron ion homeostasis;GO:0008584//male gonad development;GO:0009725//response to hormone;GO:0030520//intracellular estrogen receptor signaling pathway;GO:0045893//positive regulation of transcription, DNA-templated;GO:0071391//cellular response to estrogen stimulus;GO:0071394//cellular response to testosterone stimulus	--	10	-	46010223	46011206	984	one_exon	novel_circ_001486
novel_circ_001541	22	37	44	107	29	13	10	40	24	4	227.852	342.178	534.577	900.719	398.878	55.2517	85.4694	348.541	247.507	79.6115	480.841	163.276	-1.55824	0.0287189	0.978611	ENSG00000227345	PARG	poly(ADP-ribose) glycohydrolase [Source:HGNC Symbol;Acc:HGNC:8605]	-	-	-	-	GO:0005634//nucleus;GO:0005654//nucleoplasm;GO:0005737//cytoplasm;GO:0005739//mitochondrion;GO:0005759//mitochondrial matrix;GO:0005829//cytosol;GO:0043231//intracellular membrane-bounded organelle	GO:0004649//poly(ADP-ribose) glycohydrolase activity;GO:0005515//protein binding;GO:0016787//hydrolase activity	GO:0005975//carbohydrate metabolic process;GO:0006282//regulation of DNA repair;GO:0006287//base-excision repair, gap-filling;GO:0006974//cellular response to DNA damage stimulus;GO:0009225//nucleotide-sugar metabolic process;GO:0031056//regulation of histone modification	--	10	-	49915917	49935142	1520	annot_exons	hsa_circ_0018343
novel_circ_001775	0	0	0	0	0	13	3	0	0	2	0	0	0	0	0	55.2517	25.6408	0	0	39.8057	0.001	24.1396	14.5591	0.0460075	0.978611	ENSG00000096746	HNRNPH3	heterogeneous nuclear ribonucleoprotein H3 [Source:HGNC Symbol;Acc:HGNC:5043]	-	-	-	-	GO:0005634//nucleus;GO:0005654//nucleoplasm;GO:0005681//spliceosomal complex;GO:1990904//ribonucleoprotein complex	GO:0003676//nucleic acid binding;GO:0003723//RNA binding;GO:0005515//protein binding	GO:0000398//mRNA splicing, via spliceosome;GO:0006396//RNA processing;GO:0006397//mRNA processing;GO:0008380//RNA splicing;GO:0030855//epithelial cell differentiation;GO:0043484//regulation of RNA splicing	--	10	+	68337199	68341309	2162	annot_exons	novel_circ_001775
novel_circ_001809	0	6	2	4	0	0	0	0	0	0	0	55.4883	24.299	33.6717	0	0	0	0	0	0	22.6918	0.001	-14.4699	0.0456851	0.978611	ENSG00000138346	DNA2	DNA replication helicase/nuclease 2 [Source:HGNC Symbol;Acc:HGNC:2939]	Genetic Information Processing	Replication and repair	ko03030//DNA replication	K10742	GO:0000781//chromosome, telomeric region;GO:0005634//nucleus;GO:0005654//nucleoplasm;GO:0005737//cytoplasm;GO:0005739//mitochondrion;GO:0005760//gamma DNA polymerase complex;GO:0042645//mitochondrial nucleoid	GO:0000166//nucleotide binding;GO:0003677//DNA binding;GO:0003678//DNA helicase activity;GO:0003723//RNA binding;GO:0003824//catalytic activity;GO:0004386//helicase activity;GO:0004518//nuclease activity;GO:0004519//endonuclease activity;GO:0005515//protein binding;GO:0005524//ATP binding;GO:0016787//hydrolase activity;GO:0016887//ATPase activity;GO:0016890//site-specific endodeoxyribonuclease ac…	GO:0000076//DNA replication checkpoint;GO:0000723//telomere maintenance;GO:0000729//DNA double-strand break processing;GO:0006260//DNA replication;GO:0006264//mitochondrial DNA replication;GO:0006281//DNA repair;GO:0006284//base-excision repair;GO:0006974//cellular response to DNA damage stimulus;GO:0008152//metabolic process;GO:0032201//telomere maintenance via semi-conservative replication;GO:0…	--	10	-	68430436	68470163	2139	annot_exons	novel_circ_001809
novel_circ_001829	9	6	2	17	6	1	0	6	1	0	93.2121	55.4883	24.299	143.105	82.5264	4.25013	0	52.2812	10.3128	0	79.7261	13.3688	-2.57618	0.0211395	0.978611	ENSG00000122912	SLC25A16	solute carrier family 25 member 16 [Source:HGNC Symbol;Acc:HGNC:10986]	-	-	-	-	GO:0005739//mitochondrion;GO:0005743//mitochondrial inner membrane;GO:0016020//membrane;GO:0016021//integral component of membrane	GO:0015291//secondary active transmembrane transporter activity;GO:0015297//antiporter activity	GO:0006839//mitochondrial transport;GO:0015937//coenzyme A biosynthetic process;GO:0055085//transmembrane transport	--	10	-	68487144	68516843	791	annot_exons	hsa_circ_0008564
novel_circ_001841	0	0	2	12	1	0	0	0	0	0	0	0	24.299	101.015	13.7544	0	0	0	0	0	27.8137	0.001	-14.7635	0.037975	0.978611	ENSG00000138336	TET1	tet methylcytosine dioxygenase 1 [Source:HGNC Symbol;Acc:HGNC:29484]	-	-	-	-	GO:0005634//nucleus;GO:0005694//chromosome;GO:0016580//Sin3 complex	GO:0003677//DNA binding;GO:0005506//iron ion binding;GO:0008270//zinc ion binding;GO:0008327//methyl-CpG binding;GO:0016491//oxidoreductase activity;GO:0046872//metal ion binding;GO:0051213//dioxygenase activity;GO:0070579//methylcytosine dioxygenase activity	GO:0000122//negative regulation of transcription from RNA polymerase II promoter;GO:0001826//inner cell mass cell differentiation;GO:0006211//5-methylcytosine catabolic process;GO:0006325//chromatin organization;GO:0006493//protein O-linked glycosylation;GO:0008284//positive regulation of cell proliferation;GO:0019827//stem cell population maintenance;GO:0030336//negative regulation of cell migra…	--	10	+	68651846	68673487	990	exon_intron	hsa_circ_0006753
novel_circ_002046	0	1	1	0	0	9	1	4	3	3	0	9.24804	12.1495	0	0	38.2512	8.54694	34.8541	30.9384	59.7086	4.27951	34.4598	3.0094	0.0204568	0.978611	ENSG00000107758	PPP3CB	protein phosphatase 3 catalytic subunit beta [Source:HGNC Symbol;Acc:HGNC:9315]	Human Diseases;Human Diseases;Human Diseases;Environmental Information Processing;Environmental Information Processing;Human Diseases;Human Diseases;Human Diseases;Human Diseases;Human Diseases;Human Diseases;Human Diseases;Organismal Systems;Organismal Systems;Environmental Information Processing;Environmental Information Processing;Cellular Processes;Organismal Systems;Organismal Systems;Cellul…	Neurodegenerative disease;Neurodegenerative disease;Neurodegenerative disease;Signal transduction;Signal transduction;Neurodegenerative disease;Infectious disease: bacterial;Infectious disease: viral;Infectious disease: viral;Infectious disease: viral;Cardiovascular disease;Infectious disease: viral;Immune system;Development and regeneration;Signal transduction;Signal transduction;Cell growth and…	ko05022//Pathways of neurodegeneration - multiple diseases;ko05010//Alzheimer disease;ko05014//Amyotrophic lateral sclerosis;ko04020//Calcium signaling pathway;ko04010//MAPK signaling pathway;ko05020//Prion disease;ko05152//Tuberculosis;ko05163//Human cytomegalovirus infection;ko05166//Human T-cell leukemia virus 1 infection;ko05170//Human immunodeficiency virus 1 infection;ko05417//Lipid and ath…	K04348;K04348;K04348;K04348;K04348;K04348;K04348;K04348;K04348;K04348;K04348;K04348;K04348;K04348;K04348;K04348;K04348;K04348;K04348;K04348;K04348;K04348;K04348;K04348;K04348;K04348;K04348;K04348;K04348;K04348;K04348;K04348;K04348	GO:0005654//nucleoplasm;GO:0005737//cytoplasm;GO:0005829//cytosol;GO:0005886//plasma membrane;GO:0005955//calcineurin complex;GO:0008287//protein serine/threonine phosphatase complex;GO:0030018//Z disc;GO:0030315//T-tubule	GO:0004721//phosphoprotein phosphatase activity;GO:0004722//protein serine/threonine phosphatase activity;GO:0005509//calcium ion binding;GO:0005515//protein binding;GO:0005516//calmodulin binding;GO:0016787//hydrolase activity;GO:0019899//enzyme binding;GO:0030346//protein phosphatase 2B binding;GO:0033192//calmodulin-dependent protein phosphatase activity;GO:0046872//metal ion binding;GO:004698…	GO:0001915//negative regulation of T cell mediated cytotoxicity;GO:0001946//lymphangiogenesis;GO:0006468//protein phosphorylation;GO:0006470//protein dephosphorylation;GO:0007165//signal transduction;GO:0007507//heart development;GO:0007612//learning;GO:0007613//memory;GO:0010468//regulation of gene expression;GO:0016311//dephosphorylation;GO:0017156//calcium ion regulated exocytosis;GO:0023057//…	--	10	-	73467553	73479517	1023	annot_exons	hsa_circ_0018815
novel_circ_002343	0	6	2	3	4	0	0	0	0	0	0	55.4883	24.299	25.2538	55.0176	0	0	0	0	0	32.0117	0.001	-14.9663	0.00611696	0.978611	ENSG00000107929	LARP4B	La ribonucleoprotein 4B [Source:HGNC Symbol;Acc:HGNC:28987]	-	-	-	-	GO:0005730//nucleolus;GO:0005737//cytoplasm;GO:0005829//cytosol;GO:0010494//cytoplasmic stress granule;GO:0016020//membrane;GO:0042788//polysomal ribosome	GO:0003676//nucleic acid binding;GO:0003723//RNA binding;GO:0003730//mRNA 3'-UTR binding;GO:0005515//protein binding	GO:0006417//regulation of translation;GO:0045727//positive regulation of translation	--	10	-	884447	890829	1568	exon_intron	hsa_circ_0004995
novel_circ_002524	3	0	0	7	3	0	0	0	0	0	31.0707	0	0	58.9255	41.2632	0	0	0	0	0	26.2519	0.001	-14.6801	0.0345524	0.978611	ENSG00000108239	TBC1D12	TBC1 domain family member 12 [Source:HGNC Symbol;Acc:HGNC:29082]	-	-	-	-	GO:0005768//endosome;GO:0005776//autophagosome;GO:0055037//recycling endosome	GO:0005096//GTPase activator activity	GO:0090630//activation of GTPase activity;GO:2000785//regulation of autophagosome assembly	--	10	+	94511583	94522453	311	annot_exons	novel_circ_002524
novel_circ_002716	4	2	3	3	0	0	0	0	0	0	41.4276	18.4961	36.4485	25.2538	0	0	0	0	0	0	24.3252	0.001	-14.5702	0.0187498	0.978611	ENSG00000137693	YAP1	Yes1 associated transcriptional regulator [Source:HGNC Symbol;Acc:HGNC:16262]	Environmental Information Processing;Environmental Information Processing	Signal transduction;Signal transduction	ko04390//Hippo signaling pathway;ko04392//Hippo signaling pathway - multiple species	K16687;K16687	GO:0001674//female germ cell nucleus;GO:0005634//nucleus;GO:0005654//nucleoplasm;GO:0005667//transcription factor complex;GO:0005737//cytoplasm;GO:0005829//cytosol;GO:0016020//membrane;GO:0030054//cell junction	GO:0000976//transcription regulatory region sequence-specific DNA binding;GO:0000978//RNA polymerase II core promoter proximal region sequence-specific DNA binding;GO:0003682//chromatin binding;GO:0003713//transcription coactivator activity;GO:0003714//transcription corepressor activity;GO:0005515//protein binding;GO:0008022//protein C-terminus binding;GO:0070064//proline-rich region binding	GO:0000122//negative regulation of transcription from RNA polymerase II promoter;GO:0000902//cell morphogenesis;GO:0001570//vasculogenesis;GO:0001824//blastocyst development;GO:0001829//trophectodermal cell differentiation;GO:0001894//tissue homeostasis;GO:0003015//heart process;GO:0003143//embryonic heart tube morphogenesis;GO:0006974//cellular response to DNA damage stimulus;GO:0008283//cell pr…	--	11	+	102205893	102227581	597	annot_exons	hsa_circ_0008074
novel_circ_002778	3	0	3	4	5	0	2	0	0	0	31.0707	0	36.4485	33.6717	68.772	0	17.0939	0	0	0	33.9926	3.41877	-3.31367	0.0473806	0.978611	ENSG00000152402	GUCY1A2	guanylate cyclase 1 soluble subunit alpha 2 [Source:HGNC Symbol;Acc:HGNC:4684]	Metabolism;Environmental Information Processing;Organismal Systems;Organismal Systems;Metabolism;Organismal Systems;Organismal Systems;Organismal Systems;Cellular Processes;Organismal Systems;Organismal Systems	Global and overview maps;Signal transduction;Endocrine system;Circulatory system;Nucleotide metabolism;Immune system;Environmental adaptation;Digestive system;Cellular community - eukaryotes;Endocrine system;Nervous system	ko01100//Metabolic pathways;ko04022//cGMP-PKG signaling pathway;ko04921//Oxytocin signaling pathway;ko04270//Vascular smooth muscle contraction;ko00230//Purine metabolism;ko04611//Platelet activation;ko04713//Circadian entrainment;ko04970//Salivary secretion;ko04540//Gap junction;ko04924//Renin secretion;ko04730//Long-term depression	K12318;K12318;K12318;K12318;K12318;K12318;K12318;K12318;K12318;K12318;K12318	GO:0005737//cytoplasm	GO:0000166//nucleotide binding;GO:0004383//guanylate cyclase activity;GO:0005515//protein binding;GO:0005525//GTP binding;GO:0016829//lyase activity;GO:0016849//phosphorus-oxygen lyase activity;GO:0020037//heme binding	GO:0006182//cGMP biosynthetic process;GO:0007165//signal transduction;GO:0009190//cyclic nucleotide biosynthetic process;GO:0010750//positive regulation of nitric oxide mediated signal transduction;GO:0035556//intracellular signal transduction	--	11	-	106939460	106940178	719	one_exon	hsa_circ_0024152
novel_circ_002836	0	0	0	0	0	2	0	0	39	0	0	0	0	0	0	8.50026	0	0	402.199	0	0.001	82.1398	16.3258	0.0157694	0.978611	ENSG00000166266	CUL5	cullin 5 [Source:HGNC Symbol;Acc:HGNC:2556]	Human Diseases;Genetic Information Processing	Infectious disease: viral;Folding, sorting and degradation	ko05170//Human immunodeficiency virus 1 infection;ko04120//Ubiquitin mediated proteolysis	K10612;K10612	GO:0005829//cytosol;GO:0019005//SCF ubiquitin ligase complex;GO:0031461//cullin-RING ubiquitin ligase complex;GO:0031466//Cul5-RING ubiquitin ligase complex	GO:0004842//ubiquitin-protein transferase activity;GO:0005262//calcium channel activity;GO:0005515//protein binding;GO:0030674//protein binding, bridging;GO:0031625//ubiquitin protein ligase binding;GO:0038023//signaling receptor activity	GO:0000082//G1/S transition of mitotic cell cycle;GO:0006511//ubiquitin-dependent protein catabolic process;GO:0016567//protein ubiquitination;GO:0031146//SCF-dependent proteasomal ubiquitin-dependent protein catabolic process;GO:0038128//ERBB2 signaling pathway;GO:0070588//calcium ion transmembrane transport;GO:0097193//intrinsic apoptotic signaling pathway	--	11	+	108094391	108095691	462	annot_exons	hsa_circ_0005580
novel_circ_002868	14	4	2	20	7	1	6	0	2	0	144.997	36.9922	24.299	168.359	96.2808	4.25013	51.2816	0	20.6256	0	94.1854	15.2315	-2.62845	0.0192205	0.978611	ENSG00000149311	ATM	ATM serine/threonine kinase [Source:HGNC Symbol;Acc:HGNC:795]	Human Diseases;Human Diseases;Human Diseases;Human Diseases;Human Diseases;Environmental Information Processing;Human Diseases;Cellular Processes;Cellular Processes;Environmental Information Processing;Cellular Processes;Human Diseases;Cellular Processes;Genetic Information Processing	Infectious disease: viral;Cancer: overview;Infectious disease: bacterial;Infectious disease: viral;Infectious disease: viral;Signal transduction;Cancer: overview;Cell growth and death;Cell growth and death;Signal transduction;Cell growth and death;Drug resistance: antineoplastic;Cell growth and death;Replication and repair	ko05165//Human papillomavirus infection;ko05202//Transcriptional misregulation in cancer;ko05131//Shigellosis;ko05166//Human T-cell leukemia virus 1 infection;ko05170//Human immunodeficiency virus 1 infection;ko04064//NF-kappa B signaling pathway;ko05206//MicroRNAs in cancer;ko04218//Cellular senescence;ko04210//Apoptosis;ko04068//FoxO signaling pathway;ko04110//Cell cycle;ko01524//Platinum drug …	K04728;K04728;K04728;K04728;K04728;K04728;K04728;K04728;K04728;K04728;K04728;K04728;K04728;K04728	GO:0000781//chromosome, telomeric region;GO:0005634//nucleus;GO:0005654//nucleoplasm;GO:0005730//nucleolus;GO:0005737//cytoplasm;GO:0005782//peroxisomal matrix;GO:0005813//centrosome;GO:0005815//microtubule organizing center;GO:0005819//spindle;GO:0005829//cytosol;GO:0005856//cytoskeleton;GO:0031410//cytoplasmic vesicle;GO:0043231//intracellular membrane-bounded organelle;GO:1990391//DNA repair c…	GO:0000166//nucleotide binding;GO:0003677//DNA binding;GO:0004672//protein kinase activity;GO:0004674//protein serine/threonine kinase activity;GO:0004677//DNA-dependent protein kinase activity;GO:0004712//protein serine/threonine/tyrosine kinase activity;GO:0005515//protein binding;GO:0005524//ATP binding;GO:0016301//kinase activity;GO:0016303//1-phosphatidylinositol-3-kinase activity;GO:0016740…	GO:0000077//DNA damage checkpoint;GO:0000723//telomere maintenance;GO:0000724//double-strand break repair via homologous recombination;GO:0001541//ovarian follicle development;GO:0001666//response to hypoxia;GO:0001756//somitogenesis;GO:0002331//pre-B cell allelic exclusion;GO:0002376//immune system process;GO:0006281//DNA repair;GO:0006302//double-strand break repair;GO:0006303//double-strand br…	--	11	+	108227595	108229323	361	annot_exons	hsa_circ_0024193
novel_circ_002934	0	0	0	0	0	4	2	4	3	0	0	0	0	0	0	17.0005	17.0939	34.8541	30.9384	0	0.001	19.9774	14.2861	0.0330411	0.978611	ENSG00000178105	DDX10	DEAD-box helicase 10 [Source:HGNC Symbol;Acc:HGNC:2735]	-	-	-	-	GO:0005634//nucleus	GO:0000166//nucleotide binding;GO:0003676//nucleic acid binding;GO:0003723//RNA binding;GO:0003724//RNA helicase activity;GO:0004386//helicase activity;GO:0005524//ATP binding;GO:0016787//hydrolase activity;GO:0016887//ATPase activity	GO:0006364//rRNA processing;GO:0097065//anterior head development	--	11	+	108673467	108679560	662	annot_exons	hsa_circ_0024242
novel_circ_003147	0	0	0	0	0	4	0	3	5	4	0	0	0	0	0	17.0005	0	26.1406	51.5639	79.6115	0.001	34.8633	15.0894	0.0061895	0.978611	ENSG00000110367	DDX6	DEAD-box helicase 6 [Source:HGNC Symbol;Acc:HGNC:2747]	Genetic Information Processing	Folding, sorting and degradation	ko03018//RNA degradation	K12614	GO:0000932//cytoplasmic mRNA processing body;GO:0005634//nucleus;GO:0005737//cytoplasm;GO:0005829//cytosol;GO:0010494//cytoplasmic stress granule;GO:0016020//membrane;GO:0016442//RISC complex;GO:0036464//cytoplasmic ribonucleoprotein granule	GO:0000166//nucleotide binding;GO:0003676//nucleic acid binding;GO:0003723//RNA binding;GO:0003724//RNA helicase activity;GO:0003729//mRNA binding;GO:0004386//helicase activity;GO:0005515//protein binding;GO:0005524//ATP binding;GO:0016787//hydrolase activity;GO:0016887//ATPase activity;GO:0019904//protein domain specific binding;GO:0045296//cadherin binding	GO:0017148//negative regulation of translation;GO:0019074//viral RNA genome packaging;GO:0019827//stem cell population maintenance;GO:0033962//cytoplasmic mRNA processing body assembly;GO:0034063//stress granule assembly;GO:0045665//negative regulation of neuron differentiation	--	11	-	118758774	118765355	494	annot_exons	novel_circ_003147
novel_circ_003259	9	2	3	1	0	0	0	0	0	0	93.2121	18.4961	36.4485	8.41793	0	0	0	0	0	0	31.3149	0.001	-14.9346	0.0115968	0.978611	ENSG00000154114	TBCEL	tubulin folding cofactor E like [Source:HGNC Symbol;Acc:HGNC:28115]	-	-	-	-	GO:0005737//cytoplasm;GO:0005856//cytoskeleton	GO:0005515//protein binding;GO:0043014//alpha-tubulin binding	GO:0000226//microtubule cytoskeleton organization;GO:0006457//protein folding;GO:0007021//tubulin complex assembly;GO:0007023//post-chaperonin tubulin folding pathway	--	11	+	121045674	121053732	472	annot_exons	hsa_circ_001221
novel_circ_003297	0	0	0	0	0	4	8	3	0	2	0	0	0	0	0	17.0005	68.3755	26.1406	0	39.8057	0.001	30.2645	14.8853	0.00963489	0.978611	ENSG00000154127	UBASH3B	ubiquitin associated and SH3 domain containing B [Source:HGNC Symbol;Acc:HGNC:29884]	-	-	-	-	GO:0005634//nucleus;GO:0005737//cytoplasm	GO:0004721//phosphoprotein phosphatase activity;GO:0004725//protein tyrosine phosphatase activity;GO:0005515//protein binding;GO:0016787//hydrolase activity;GO:0031625//ubiquitin protein ligase binding;GO:0042802//identical protein binding;GO:0051219//phosphoprotein binding	GO:0006469//negative regulation of protein kinase activity;GO:0009968//negative regulation of signal transduction;GO:0030168//platelet activation;GO:0035335//peptidyl-tyrosine dephosphorylation;GO:0038063//collagen-activated tyrosine kinase receptor signaling pathway;GO:0038065//collagen-activated signaling pathway;GO:0043393//regulation of protein binding;GO:0045670//regulation of osteoclast dif…	--	11	+	122776219	122777210	241	annot_exons	hsa_circ_0003391
novel_circ_003528	4	0	2	12	2	78	20	12	5	6	41.4276	0	24.299	101.015	27.5088	331.51	170.939	104.562	51.5639	119.417	38.8501	155.598	2.00184	0.0249699	0.978611	ENSG00000011405	PIK3C2A	phosphatidylinositol-4-phosphate 3-kinase catalytic subunit type 2 alpha [Source:HGNC Symbol;Acc:HGNC:8971]	Metabolism;Human Diseases;Environmental Information Processing;Metabolism	Global and overview maps;Infectious disease: bacterial;Signal transduction;Carbohydrate metabolism	ko01100//Metabolic pathways;ko05132//Salmonella infection;ko04070//Phosphatidylinositol signaling system;ko00562//Inositol phosphate metabolism	K00923;K00923;K00923;K00923	GO:0005634//nucleus;GO:0005654//nucleoplasm;GO:0005737//cytoplasm;GO:0005794//Golgi apparatus;GO:0005802//trans-Golgi network;GO:0005829//cytosol;GO:0005886//plasma membrane;GO:0005942//phosphatidylinositol 3-kinase complex;GO:0016020//membrane;GO:0030136//clathrin-coated vesicle;GO:0031410//cytoplasmic vesicle;GO:0031982//vesicle;GO:0043231//intracellular membrane-bounded organelle;GO:0070062//e…	GO:0000166//nucleotide binding;GO:0005524//ATP binding;GO:0016301//kinase activity;GO:0016303//1-phosphatidylinositol-3-kinase activity;GO:0016740//transferase activity;GO:0030276//clathrin binding;GO:0035004//phosphatidylinositol 3-kinase activity;GO:0035005//1-phosphatidylinositol-4-phosphate 3-kinase activity;GO:0035091//phosphatidylinositol binding;GO:0046934//phosphatidylinositol-4,5-bisphos…	GO:0006629//lipid metabolic process;GO:0006661//phosphatidylinositol biosynthetic process;GO:0006887//exocytosis;GO:0006897//endocytosis;GO:0007173//epidermal growth factor receptor signaling pathway;GO:0008286//insulin receptor signaling pathway;GO:0010508//positive regulation of autophagy;GO:0014065//phosphatidylinositol 3-kinase signaling;GO:0014829//vascular smooth muscle contraction;GO:00163…	--	11	-	17145668	17145942	144	annot_exons	hsa_circ_0002443
novel_circ_003670	0	0	8	0	15	0	0	0	0	0	0	0	97.1959	0	206.316	0	0	0	0	0	60.7024	0.001	-15.8895	0.0181179	0.978611	ENSG00000255193	-	-	-	-	-	-	-	-	-	-	11	+	23730311	23731658	635	exon_intron	novel_circ_003670
novel_circ_003716	5	10	5	3	4	2	5	0	0	0	51.7845	92.4804	60.7474	25.2538	55.0176	8.50026	42.7347	0	0	0	57.0568	10.247	-2.4772	0.025486	0.978611	ENSG00000152219	ARL14EP	ADP ribosylation factor like GTPase 14 effector protein [Source:HGNC Symbol;Acc:HGNC:26798]	-	-	-	-	GO:0005654//nucleoplasm;GO:0005730//nucleolus;GO:0005737//cytoplasm;GO:0005829//cytosol;GO:0005886//plasma membrane;GO:0005925//focal adhesion;GO:0043231//intracellular membrane-bounded organelle	GO:0005515//protein binding	-	--	11	+	30330886	30336826	1034	annot_exons	novel_circ_003716
novel_circ_003724	35	16	24	5	12	8	8	6	6	3	362.491	147.969	291.588	42.0897	165.053	34.001	68.3755	52.2812	61.8767	59.7086	201.838	55.2486	-1.86919	0.00903374	0.978611	ENSG00000066382	MPPED2	metallophosphoesterase domain containing 2 [Source:HGNC Symbol;Acc:HGNC:1180]	-	-	-	-	-	GO:0000166//nucleotide binding;GO:0005515//protein binding;GO:0008081//phosphoric diester hydrolase activity;GO:0016208//AMP binding;GO:0016787//hydrolase activity;GO:0019002//GMP binding;GO:0030145//manganese ion binding;GO:0046872//metal ion binding	-	--	11	-	30495296	30580494	755	annot_exons	hsa_circ_0021550
novel_circ_003822	61	3	0	0	8	3	0	2	0	0	631.771	27.7441	0	0	110.035	12.7504	0	17.4271	0	0	153.91	6.03549	-4.67247	0.0124087	0.978611	NA	-	-	-	-	-	-	-	-	-	-	11	+	34714694	34754607	39914	intergenic	novel_circ_003822
novel_circ_004002	1	3	0	0	2	33	5	3	5	10	10.3569	27.7441	0	0	27.5088	140.254	42.7347	26.1406	51.5639	199.029	13.122	91.9444	2.80878	0.0107739	0.978611	ENSG00000110497	AMBRA1	autophagy and beclin 1 regulator 1 [Source:HGNC Symbol;Acc:HGNC:25990]	Human Diseases;Human Diseases;Human Diseases;Human Diseases;Cellular Processes;Human Diseases;Cellular Processes	Neurodegenerative disease;Neurodegenerative disease;Neurodegenerative disease;Neurodegenerative disease;Transport and catabolism;Neurodegenerative disease;Transport and catabolism	ko05022//Pathways of neurodegeneration - multiple diseases;ko05010//Alzheimer disease;ko05014//Amyotrophic lateral sclerosis;ko05016//Huntington disease;ko04140//Autophagy - animal;ko05017//Spinocerebellar ataxia;ko04137//Mitophagy - animal	K17985;K17985;K17985;K17985;K17985;K17985;K17985	GO:0005634//nucleus;GO:0005737//cytoplasm;GO:0005739//mitochondrion;GO:0005741//mitochondrial outer membrane;GO:0005776//autophagosome;GO:0005783//endoplasmic reticulum;GO:0005829//cytosol;GO:0005856//cytoskeleton;GO:0005925//focal adhesion;GO:0005930//axoneme;GO:0030054//cell junction;GO:0031410//cytoplasmic vesicle;GO:0043231//intracellular membrane-bounded organelle;GO:0045335//phagocytic vesi…	GO:0005515//protein binding;GO:0019903//protein phosphatase binding;GO:0031625//ubiquitin protein ligase binding;GO:0051020//GTPase binding;GO:1990756//protein binding, bridging involved in substrate recognition for ubiquitination	GO:0000045//autophagosome assembly;GO:0000209//protein polyubiquitination;GO:0000422//mitophagy;GO:0000423//macromitophagy;GO:0006357//regulation of transcription from RNA polymerase II promoter;GO:0006914//autophagy;GO:0007049//cell cycle;GO:0007399//nervous system development;GO:0008285//negative regulation of cell proliferation;GO:0009267//cellular response to starvation;GO:0010508//positive r…	--	11	-	46493608	46512813	1582	annot_exons	hsa_circ_0007061
novel_circ_004198	3	3	3	2	0	0	0	0	0	0	31.0707	27.7441	36.4485	16.8359	0	0	0	0	0	0	22.4198	0.001	-14.4525	0.0251529	0.978611	ENSG00000166889	PATL1	PAT1 homolog 1, processing body mRNA decay factor [Source:HGNC Symbol;Acc:HGNC:26721]	Genetic Information Processing	Folding, sorting and degradation	ko03018//RNA degradation	K12617	GO:0000932//cytoplasmic mRNA processing body;GO:0005634//nucleus;GO:0005737//cytoplasm;GO:0005829//cytosol;GO:0016605//PML body;GO:0016607//nuclear speck;GO:0030014//CCR4-NOT complex;GO:0036464//cytoplasmic ribonucleoprotein granule	GO:0003723//RNA binding;GO:0005515//protein binding;GO:0008266//poly(U) RNA binding;GO:0034046//poly(G) binding	GO:0000290//deadenylation-dependent decapping of nuclear-transcribed mRNA;GO:0033962//cytoplasmic mRNA processing body assembly	--	11	-	59639048	59643035	398	annot_exons	hsa_circ_0004988
novel_circ_004658	0	0	0	0	0	8	2	0	0	9	0	0	0	0	0	34.001	17.0939	0	0	179.126	0.001	46.0442	15.4907	0.0144589	0.978611	ENSG00000137478	FCHSD2	FCH and double SH3 domains 2 [Source:HGNC Symbol;Acc:HGNC:29114]	-	-	-	-	GO:0005737//cytoplasm;GO:0005886//plasma membrane;GO:0005905//coated pit;GO:0016020//membrane;GO:0030054//cell junction;GO:0031594//neuromuscular junction;GO:0032420//stereocilium;GO:0042995//cell projection;GO:0055037//recycling endosome	GO:0005515//protein binding;GO:0005547//phosphatidylinositol-3,4,5-trisphosphate binding;GO:0008289//lipid binding;GO:0043325//phosphatidylinositol-3,4-bisphosphate binding	GO:0006897//endocytosis;GO:0007274//neuromuscular synaptic transmission;GO:0015031//protein transport;GO:0030833//regulation of actin filament polymerization;GO:0030838//positive regulation of actin filament polymerization;GO:0061024//membrane organization;GO:0072583//clathrin-mediated endocytosis;GO:2000601//positive regulation of Arp2/3 complex-mediated actin nucleation	--	11	-	72867865	72889945	385	annot_exons	hsa_circ_0023475
novel_circ_004664	7	0	0	5	3	0	0	0	0	0	72.4983	0	0	42.0897	41.2632	0	0	0	0	0	31.1702	0.001	-14.9279	0.017876	0.978611	ENSG00000137478	FCHSD2	FCH and double SH3 domains 2 [Source:HGNC Symbol;Acc:HGNC:29114]	-	-	-	-	GO:0005737//cytoplasm;GO:0005886//plasma membrane;GO:0005905//coated pit;GO:0016020//membrane;GO:0030054//cell junction;GO:0031594//neuromuscular junction;GO:0032420//stereocilium;GO:0042995//cell projection;GO:0055037//recycling endosome	GO:0005515//protein binding;GO:0005547//phosphatidylinositol-3,4,5-trisphosphate binding;GO:0008289//lipid binding;GO:0043325//phosphatidylinositol-3,4-bisphosphate binding	GO:0006897//endocytosis;GO:0007274//neuromuscular synaptic transmission;GO:0015031//protein transport;GO:0030833//regulation of actin filament polymerization;GO:0030838//positive regulation of actin filament polymerization;GO:0061024//membrane organization;GO:0072583//clathrin-mediated endocytosis;GO:2000601//positive regulation of Arp2/3 complex-mediated actin nucleation	--	11	-	72984088	73001134	463	annot_exons	novel_circ_004664
novel_circ_004866	3	2	0	2	2	0	0	0	0	0	31.0707	18.4961	0	16.8359	27.5088	0	0	0	0	0	18.7823	0.001	-14.1971	0.0477813	0.978611	ENSG00000159063	ALG8	ALG8 alpha-1,3-glucosyltransferase [Source:HGNC Symbol;Acc:HGNC:23161]	Metabolism;Metabolism	Global and overview maps;Glycan biosynthesis and metabolism	ko01100//Metabolic pathways;ko00510//N-Glycan biosynthesis	K03849;K03849	GO:0005783//endoplasmic reticulum;GO:0005789//endoplasmic reticulum membrane;GO:0016020//membrane;GO:0016021//integral component of membrane	GO:0000033//alpha-1,3-mannosyltransferase activity;GO:0004583//dolichyl-phosphate-glucose-glycolipid alpha-glucosyltransferase activity;GO:0005515//protein binding;GO:0016740//transferase activity;GO:0016757//transferase activity, transferring glycosyl groups;GO:0016758//transferase activity, transferring hexosyl groups;GO:0042283//dolichyl pyrophosphate Glc1Man9GlcNAc2 alpha-1,3-glucosyltransfer…	GO:0006486//protein glycosylation;GO:0006487//protein N-linked glycosylation;GO:0006488//dolichol-linked oligosaccharide biosynthetic process;GO:0006490//oligosaccharide-lipid intermediate biosynthetic process;GO:0018279//protein N-linked glycosylation via asparagine;GO:0097502//mannosylation	--	11	-	78119182	78124214	406	annot_exons	hsa_circ_0023787
novel_circ_004902	0	0	0	0	0	7	4	0	6	0	0	0	0	0	0	29.7509	34.1877	0	61.8767	0	0.001	25.1631	14.619	0.0312165	0.978611	ENSG00000165494	PCF11	PCF11 cleavage and polyadenylation factor subunit [Source:HGNC Symbol;Acc:HGNC:30097]	Genetic Information Processing	Translation	ko03015//mRNA surveillance pathway	K14400	GO:0005634//nucleus;GO:0005654//nucleoplasm;GO:0005737//cytoplasm;GO:0005739//mitochondrion;GO:0005849//mRNA cleavage factor complex	GO:0000993//RNA polymerase II core binding;GO:0003729//mRNA binding	GO:0006369//termination of RNA polymerase II transcription;GO:0006378//mRNA polyadenylation;GO:0006379//mRNA cleavage;GO:0006397//mRNA processing	--	11	+	83163679	83164401	384	annot_exons	novel_circ_004902
novel_circ_004984	0	0	2	0	0	13	3	11	1	2	0	0	24.299	0	0	55.2517	25.6408	95.8489	10.3128	39.8057	4.85979	45.372	3.22283	0.0272175	0.978611	ENSG00000073921	PICALM	phosphatidylinositol binding clathrin assembly protein [Source:HGNC Symbol;Acc:HGNC:15514]	-	-	-	-	GO:0005634//nucleus;GO:0005769//early endosome;GO:0005794//Golgi apparatus;GO:0005829//cytosol;GO:0005886//plasma membrane;GO:0005905//coated pit;GO:0008021//synaptic vesicle;GO:0009986//cell surface;GO:0016020//membrane;GO:0030132//clathrin coat of coated pit;GO:0030136//clathrin-coated vesicle;GO:0031224//intrinsic component of membrane;GO:0031410//cytoplasmic vesicle;GO:0031982//vesicle;GO:004…	GO:0000149//SNARE binding;GO:0001540//beta-amyloid binding;GO:0005515//protein binding;GO:0005543//phospholipid binding;GO:0005545//1-phosphatidylinositol binding;GO:0005546//phosphatidylinositol-4,5-bisphosphate binding;GO:0030276//clathrin binding;GO:0031267//small GTPase binding;GO:0032050//clathrin heavy chain binding;GO:0045296//cadherin binding;GO:0048156//tau protein binding;GO:0050750//lo…	GO:0006897//endocytosis;GO:0006898//receptor-mediated endocytosis;GO:0006900//membrane budding;GO:0007409//axonogenesis;GO:0007611//learning or memory;GO:0010629//negative regulation of gene expression;GO:0016185//synaptic vesicle budding from presynaptic endocytic zone membrane;GO:0016188//synaptic vesicle maturation;GO:0016192//vesicle-mediated transport;GO:0016197//endosomal transport;GO:00300…	--	11	-	86022367	86031611	448	annot_exons	hsa_circ_0023942
novel_circ_005084	0	0	2	5	0	33	3	10	8	2	0	0	24.299	42.0897	0	140.254	25.6408	87.1353	82.5023	39.8057	13.2777	75.0677	2.49918	0.0252131	0.978611	ENSG00000165323	FAT3	FAT atypical cadherin 3 [Source:HGNC Symbol;Acc:HGNC:23112]	-	-	-	-	GO:0005886//plasma membrane;GO:0016020//membrane;GO:0016021//integral component of membrane;GO:0030425//dendrite	GO:0005509//calcium ion binding	GO:0000904//cell morphogenesis involved in differentiation;GO:0001764//neuron migration;GO:0007155//cell adhesion;GO:0007156//homophilic cell adhesion via plasma membrane adhesion molecules;GO:0010842//retina layer formation;GO:0098609//cell-cell adhesion;GO:2000171//negative regulation of dendrite development	--	11	+	92309604	92355404	45801	exon_intron	novel_circ_005084
novel_circ_005269	0	0	0	0	0	0	2	3	3	3	0	0	0	0	0	0	17.0939	26.1406	30.9384	59.7086	0.001	26.7763	14.7087	0.0171904	0.978611	ENSG00000111647	UHRF1BP1L	UHRF1 binding protein 1 like [Source:HGNC Symbol;Acc:HGNC:29102]	-	-	-	-	GO:0005737//cytoplasm;GO:0005768//endosome;GO:0005769//early endosome;GO:0005829//cytosol	GO:0005515//protein binding;GO:0042803//protein homodimerization activity	-	--	12	-	100095667	100128725	942	annot_exons	novel_circ_005269
novel_circ_005328	0	0	0	0	0	3	0	6	5	0	0	0	0	0	0	12.7504	0	52.2812	51.5639	0	0.001	23.3191	14.5092	0.0461648	0.978611	ENSG00000120800	UTP20	UTP20 small subunit processome component [Source:HGNC Symbol;Acc:HGNC:17897]	-	-	-	-	GO:0005634//nucleus;GO:0005654//nucleoplasm;GO:0005730//nucleolus;GO:0005737//cytoplasm;GO:0005886//plasma membrane;GO:0030686//90S preribosome;GO:0030688//preribosome, small subunit precursor;GO:0032040//small-subunit processome	GO:0003723//RNA binding;GO:0005515//protein binding	GO:0000447//endonucleolytic cleavage in ITS1 to separate SSU-rRNA from 5.8S rRNA and LSU-rRNA from tricistronic rRNA transcript (SSU-rRNA, 5.8S rRNA, LSU-rRNA);GO:0000472//endonucleolytic cleavage to generate mature 5'-end of SSU-rRNA from (SSU-rRNA, 5.8S rRNA, LSU-rRNA);GO:0000480//endonucleolytic cleavage in 5'-ETS of tricistronic rRNA transcript (SSU-rRNA, 5.8S rRNA, LSU-rRNA);GO:0006364//rRNA…	--	12	+	101291742	101295658	539	annot_exons	novel_circ_005328
novel_circ_005436	3	7	2	9	7	6	0	0	0	2	31.0707	64.7363	24.299	75.7614	96.2808	25.5008	0	0	0	39.8057	58.4296	13.0613	-2.1614	0.0433452	0.978611	ENSG00000136052	SLC41A2	solute carrier family 41 member 2 [Source:HGNC Symbol;Acc:HGNC:31045]	-	-	-	-	GO:0005886//plasma membrane;GO:0016020//membrane;GO:0016021//integral component of membrane	GO:0005515//protein binding;GO:0008324//cation transmembrane transporter activity;GO:0015095//magnesium ion transmembrane transporter activity;GO:0022890//inorganic cation transmembrane transporter activity	GO:0006811//ion transport;GO:0006812//cation transport;GO:0030001//metal ion transport;GO:0098655//cation transmembrane transport;GO:1903830//magnesium ion transmembrane transport	--	12	-	104909655	104928694	830	annot_exons	hsa_circ_0003012
novel_circ_005448	3	4	0	8	0	0	0	0	0	0	31.0707	36.9922	0	67.3435	0	0	0	0	0	0	27.0813	0.001	-14.725	0.0260295	0.978611	ENSG00000136051	WASHC4	WASH complex subunit 4 [Source:HGNC Symbol;Acc:HGNC:29174]	Cellular Processes	Transport and catabolism	ko04144//Endocytosis	K18465	GO:0005654//nucleoplasm;GO:0005768//endosome;GO:0005769//early endosome;GO:0031083//BLOC-1 complex;GO:0031901//early endosome membrane;GO:0071203//WASH complex	-	GO:0007032//endosome organization;GO:0015031//protein transport;GO:0016197//endosomal transport;GO:0034315//regulation of Arp2/3 complex-mediated actin nucleation	--	12	+	105111125	105122238	737	annot_exons	novel_circ_005448
novel_circ_005993	0	0	0	0	0	0	8	0	2	7	0	0	0	0	0	0	68.3755	0	20.6256	139.32	0.001	45.6642	15.4788	0.0115349	0.978611	ENSG00000135090	TAOK3	TAO kinase 3 [Source:HGNC Symbol;Acc:HGNC:18133]	Environmental Information Processing	Signal transduction	ko04010//MAPK signaling pathway	K04429	GO:0005737//cytoplasm;GO:0005886//plasma membrane;GO:0016020//membrane	GO:0000166//nucleotide binding;GO:0004672//protein kinase activity;GO:0004674//protein serine/threonine kinase activity;GO:0004712//protein serine/threonine/tyrosine kinase activity;GO:0004860//protein kinase inhibitor activity;GO:0005515//protein binding;GO:0005524//ATP binding;GO:0016301//kinase activity;GO:0016740//transferase activity	GO:0000165//MAPK cascade;GO:0006281//DNA repair;GO:0006468//protein phosphorylation;GO:0006974//cellular response to DNA damage stimulus;GO:0007095//mitotic G2 DNA damage checkpoint;GO:0016310//phosphorylation;GO:0032874//positive regulation of stress-activated MAPK cascade;GO:0035556//intracellular signal transduction;GO:0043086//negative regulation of catalytic activity;GO:0043408//regulation o…	--	12	-	118255448	118255655	208	one_exon	hsa_circ_0028672
novel_circ_006276	0	0	0	0	0	7	0	0	5	3	0	0	0	0	0	29.7509	0	0	51.5639	59.7086	0.001	28.2047	14.7836	0.0296925	0.978611	ENSG00000168778	TCTN2	tectonic family member 2 [Source:HGNC Symbol;Acc:HGNC:25774]	-	-	-	-	GO:0005737//cytoplasm;GO:0005856//cytoskeleton;GO:0016020//membrane;GO:0016021//integral component of membrane;GO:0035869//ciliary transition zone;GO:0036038//TCTN-B9D complex;GO:0042995//cell projection;GO:0060170//ciliary membrane	-	GO:0007224//smoothened signaling pathway;GO:0030030//cell projection organization;GO:0060271//cilium morphogenesis;GO:1904491//protein localization to ciliary transition zone	--	12	+	123673618	123679289	294	annot_exons	hsa_circ_0029267
novel_circ_006347	10	21	10	11	11	0	2	2	3	0	103.569	194.209	121.495	92.5973	151.298	0	17.0939	17.4271	30.9384	0	132.634	13.0919	-3.34071	8.95737e-05	0.978611	ENSG00000111266	DUSP16	dual specificity phosphatase 16 [Source:HGNC Symbol;Acc:HGNC:17909]	Environmental Information Processing	Signal transduction	ko04010//MAPK signaling pathway	K04459	GO:0005634//nucleus;GO:0005654//nucleoplasm;GO:0005737//cytoplasm;GO:0005829//cytosol;GO:0031410//cytoplasmic vesicle	GO:0004721//phosphoprotein phosphatase activity;GO:0004722//protein serine/threonine phosphatase activity;GO:0004725//protein tyrosine phosphatase activity;GO:0005515//protein binding;GO:0008138//protein tyrosine/serine/threonine phosphatase activity;GO:0008330//protein tyrosine/threonine phosphatase activity;GO:0008432//JUN kinase binding;GO:0016787//hydrolase activity;GO:0016791//phosphatase ac…	GO:0006470//protein dephosphorylation;GO:0016311//dephosphorylation;GO:0035335//peptidyl-tyrosine dephosphorylation;GO:0043409//negative regulation of MAPK cascade;GO:0043508//negative regulation of JUN kinase activity;GO:0045204//MAPK export from nucleus	--	12	-	12500519	12521463	996	annot_exons	hsa_circ_0025498
novel_circ_006380	0	6	3	5	2	133	0	6	15	3	0	55.4883	36.4485	42.0897	27.5088	565.267	0	52.2812	154.692	59.7086	32.307	166.39	2.36465	0.0445884	0.978611	ENSG00000111452	ADGRD1	adhesion G protein-coupled receptor D1 [Source:HGNC Symbol;Acc:HGNC:19893]	-	-	-	-	GO:0005654//nucleoplasm;GO:0005886//plasma membrane;GO:0005887//integral component of plasma membrane;GO:0016020//membrane;GO:0016021//integral component of membrane	GO:0004888//transmembrane signaling receptor activity;GO:0004930//G-protein coupled receptor activity;GO:0005515//protein binding	GO:0007165//signal transduction;GO:0007166//cell surface receptor signaling pathway;GO:0007186//G-protein coupled receptor signaling pathway;GO:0007189//adenylate cyclase-activating G-protein coupled receptor signaling pathway	--	12	+	131000383	131014340	846	annot_exons	hsa_circ_0029434
novel_circ_006677	0	0	0	0	0	3	0	8	9	0	0	0	0	0	0	12.7504	0	69.7083	92.8151	0	0.001	35.0547	15.0973	0.0149393	0.978611	ENSG00000151067	CACNA1C	calcium voltage-gated channel subunit alpha1 C [Source:HGNC Symbol;Acc:HGNC:1390]	Human Diseases;Human Diseases;Environmental Information Processing;Environmental Information Processing;Human Diseases;Environmental Information Processing;Human Diseases;Environmental Information Processing;Human Diseases;Human Diseases;Organismal Systems;Organismal Systems;Organismal Systems;Organismal Systems;Organismal Systems;Organismal Systems;Organismal Systems;Organismal Systems;Organisma…	Neurodegenerative disease;Neurodegenerative disease;Signal transduction;Signal transduction;Neurodegenerative disease;Signal transduction;Cancer: overview;Signal transduction;Cardiovascular disease;Endocrine and metabolic disease;Endocrine system;Nervous system;Circulatory system;Circulatory system;Nervous system;Endocrine system;Nervous system;Nervous system;Nervous system;Environmental adaptati…	ko05022//Pathways of neurodegeneration - multiple diseases;ko05010//Alzheimer disease;ko04020//Calcium signaling pathway;ko04010//MAPK signaling pathway;ko05020//Prion disease;ko04024//cAMP signaling pathway;ko05207//Chemical carcinogenesis - receptor activation;ko04022//cGMP-PKG signaling pathway;ko05414//Dilated cardiomyopathy;ko04934//Cushing syndrome;ko04921//Oxytocin signaling pathway;ko0472…	K04850;K04850;K04850;K04850;K04850;K04850;K04850;K04850;K04850;K04850;K04850;K04850;K04850;K04850;K04850;K04850;K04850;K04850;K04850;K04850;K04850;K04850;K04850;K04850;K04850;K04850;K04850;K04850;K04850;K04850;K04850;K04850;K04850;K04850	GO:0005737//cytoplasm;GO:0005886//plasma membrane;GO:0005887//integral component of plasma membrane;GO:0005891//voltage-gated calcium channel complex;GO:0014069//postsynaptic density;GO:0016020//membrane;GO:0016021//integral component of membrane;GO:0030018//Z disc;GO:0030054//cell junction;GO:0030315//T-tubule;GO:0030425//dendrite;GO:0042383//sarcolemma;GO:0042995//cell projection;GO:0043204//pe…	GO:0005216//ion channel activity;GO:0005244//voltage-gated ion channel activity;GO:0005245//voltage-gated calcium channel activity;GO:0005262//calcium channel activity;GO:0005515//protein binding;GO:0005516//calmodulin binding;GO:0008331//high voltage-gated calcium channel activity;GO:0046872//metal ion binding;GO:0051393//alpha-actinin binding;GO:0086007//voltage-gated calcium channel activity i…	GO:0002520//immune system development;GO:0006811//ion transport;GO:0006816//calcium ion transport;GO:0007204//positive regulation of cytosolic calcium ion concentration;GO:0007507//heart development;GO:0010881//regulation of cardiac muscle contraction by regulation of the release of sequestered calcium ion;GO:0034220//ion transmembrane transport;GO:0034765//regulation of ion transmembrane transpo…	--	12	+	2566422	2567794	387	annot_exons	novel_circ_006677
novel_circ_006827	8	4	0	1	4	0	0	1	0	0	82.8552	36.9922	0	8.41793	55.0176	0	0	8.71353	0	0	36.6566	1.74271	-4.39467	0.0214082	0.978611	ENSG00000087502	ERGIC2	ERGIC and golgi 2 [Source:HGNC Symbol;Acc:HGNC:30208]	-	-	-	-	GO:0005634//nucleus;GO:0005730//nucleolus;GO:0005737//cytoplasm;GO:0005783//endoplasmic reticulum;GO:0005789//endoplasmic reticulum membrane;GO:0005794//Golgi apparatus;GO:0016020//membrane;GO:0016021//integral component of membrane;GO:0030134//ER to Golgi transport vesicle;GO:0033116//endoplasmic reticulum-Golgi intermediate compartment membrane;GO:0043231//intracellular membrane-bounded organel…	GO:0005515//protein binding	GO:0006888//ER to Golgi vesicle-mediated transport;GO:0006890//retrograde vesicle-mediated transport, Golgi to ER;GO:0016192//vesicle-mediated transport	--	12	-	29339851	29341218	1368	one_exon	novel_circ_006827
novel_circ_006853	0	0	0	0	0	1	2	5	0	3	0	0	0	0	0	4.25013	17.0939	43.5677	0	59.7086	0.001	24.9241	14.6053	0.0364947	0.978611	ENSG00000133704	IPO8	importin 8 [Source:HGNC Symbol;Acc:HGNC:9853]	Genetic Information Processing	Translation	ko03013//Nucleocytoplasmic transport	K18755	GO:0005634//nucleus;GO:0005635//nuclear envelope;GO:0005654//nucleoplasm;GO:0005737//cytoplasm;GO:0005829//cytosol	GO:0005515//protein binding;GO:0031267//small GTPase binding	GO:0006606//protein import into nucleus;GO:0006886//intracellular protein transport;GO:0007165//signal transduction;GO:0015031//protein transport	--	12	-	30665220	30666251	284	annot_exons	hsa_circ_0025777
novel_circ_006867	9	4	4	0	5	4	2	0	0	0	93.2121	36.9922	48.5979	0	68.772	17.0005	17.0939	0	0	0	49.5148	6.81888	-2.86025	0.0255439	0.978611	ENSG00000110888	CAPRIN2	caprin family member 2 [Source:HGNC Symbol;Acc:HGNC:21259]	-	-	-	-	GO:0005654//nucleoplasm;GO:0005737//cytoplasm;GO:0005739//mitochondrion;GO:0005813//centrosome;GO:0005829//cytosol;GO:0005886//plasma membrane;GO:0016020//membrane;GO:0043235//receptor complex	GO:0003723//RNA binding;GO:0005102//receptor binding;GO:0005515//protein binding;GO:0046872//metal ion binding	GO:0017148//negative regulation of translation;GO:0030154//cell differentiation;GO:0030308//negative regulation of cell growth;GO:0032092//positive regulation of protein binding;GO:0033138//positive regulation of peptidyl-serine phosphorylation;GO:0040008//regulation of growth;GO:0045944//positive regulation of transcription from RNA polymerase II promoter;GO:0050775//positive regulation of dendr…	--	12	-	30725966	30751133	1794	annot_exons	hsa_circ_0025783
novel_circ_006925	5	3	0	5	6	0	0	0	0	0	51.7845	27.7441	0	42.0897	82.5264	0	0	0	0	0	40.8289	0.001	-15.3173	0.00247412	0.978611	ENSG00000174718	RESF1	retroelement silencing factor 1 [Source:HGNC Symbol;Acc:HGNC:25559]	-	-	-	-	GO:0000930//gamma-tubulin complex;GO:0005634//nucleus	GO:0005515//protein binding;GO:0042393//histone binding;GO:1990226//histone methyltransferase binding	GO:0045869//negative regulation of single stranded viral RNA replication via double stranded DNA intermediate;GO:0090309//positive regulation of methylation-dependent chromatin silencing	--	12	+	31992378	31996935	4558	exon_intron	novel_circ_006925
novel_circ_007145	0	0	0	0	0	0	3	4	5	0	0	0	0	0	0	0	25.6408	34.8541	51.5639	0	0.001	22.4118	14.452	0.0499105	0.978611	ENSG00000111371	SLC38A1	solute carrier family 38 member 1 [Source:HGNC Symbol;Acc:HGNC:13447]	Organismal Systems;Organismal Systems	Nervous system;Nervous system	ko04724//Glutamatergic synapse;ko04727//GABAergic synapse	K14990;K14990	GO:0005886//plasma membrane;GO:0005887//integral component of plasma membrane;GO:0016020//membrane;GO:0016021//integral component of membrane;GO:0016323//basolateral plasma membrane;GO:0030424//axon;GO:0043025//neuronal cell body;GO:0070062//extracellular exosome;GO:0098591//external side of apical plasma membrane	GO:0005283//sodium:amino acid symporter activity;GO:0005295//neutral amino acid:sodium symporter activity;GO:0005515//protein binding;GO:0015171//amino acid transmembrane transporter activity;GO:0015175//neutral amino acid transmembrane transporter activity;GO:0015179//L-amino acid transmembrane transporter activity;GO:0015186//L-glutamine transmembrane transporter activity;GO:0015293//symporter …	GO:0001504//neurotransmitter uptake;GO:0003333//amino acid transmembrane transport;GO:0006811//ion transport;GO:0006814//sodium ion transport;GO:0006865//amino acid transport;GO:0006868//glutamine transport;GO:0007565//female pregnancy;GO:0015804//neutral amino acid transport;GO:0015807//L-amino acid transport;GO:1902475//L-alpha-amino acid transmembrane transport	--	12	-	46197720	46198743	359	annot_exons	novel_circ_007145
novel_circ_007167	14	14	5	13	10	14	7	1	3	3	144.997	129.473	60.7474	109.433	137.544	59.5018	59.8285	8.71353	30.9384	59.7086	116.439	43.7382	-1.41261	0.035554	0.978611	ENSG00000179715	PCED1B	PC-esterase domain containing 1B [Source:HGNC Symbol;Acc:HGNC:28255]	-	-	-	-	-	GO:0005515//protein binding;GO:0016740//transferase activity	-	--	12	+	47104113	47108164	4052	exon_intron	hsa_circ_0004650
novel_circ_007354	0	0	12	0	2	0	0	0	0	0	0	0	145.794	0	27.5088	0	0	0	0	0	34.6605	0.001	-15.081	0.0470215	0.978611	ENSG00000257989	-	-	-	-	-	-	-	-	-	-	12	-	52104159	52106001	1843	exon_intron	novel_circ_007354
novel_circ_007650	8	5	4	6	4	0	1	0	2	0	82.8552	46.2402	48.5979	50.5076	55.0176	0	8.54694	0	20.6256	0	56.6437	5.8345	-3.27923	0.00198789	0.978611	ENSG00000155957	TMBIM4	transmembrane BAX inhibitor motif containing 4 [Source:HGNC Symbol;Acc:HGNC:24257]	-	-	-	-	GO:0000139//Golgi membrane;GO:0005794//Golgi apparatus;GO:0005795//Golgi stack;GO:0016020//membrane;GO:0016021//integral component of membrane	GO:0005515//protein binding	GO:0006915//apoptotic process;GO:0043066//negative regulation of apoptotic process;GO:0050848//regulation of calcium-mediated signaling	--	12	-	66145841	66153448	367	annot_exons	novel_circ_007650
novel_circ_007717	1	2	0	14	5	0	0	0	2	0	10.3569	18.4961	0	117.851	68.772	0	0	0	20.6256	0	43.0952	4.12511	-3.38502	0.0450856	0.978611	ENSG00000111581	NUP107	nucleoporin 107 [Source:HGNC Symbol;Acc:HGNC:29914]	Human Diseases;Genetic Information Processing	Neurodegenerative disease;Translation	ko05014//Amyotrophic lateral sclerosis;ko03013//Nucleocytoplasmic transport	K14301;K14301	GO:0000775//chromosome, centromeric region;GO:0000776//kinetochore;GO:0005634//nucleus;GO:0005635//nuclear envelope;GO:0005643//nuclear pore;GO:0005694//chromosome;GO:0005829//cytosol;GO:0016020//membrane;GO:0031080//nuclear pore outer ring;GO:0031965//nuclear membrane;GO:0034399//nuclear periphery	GO:0005515//protein binding;GO:0017056//structural constituent of nuclear pore	GO:0000973//posttranscriptional tethering of RNA polymerase II gene DNA at nuclear periphery;GO:0006355//regulation of transcription, DNA-templated;GO:0006406//mRNA export from nucleus;GO:0006606//protein import into nucleus;GO:0006913//nucleocytoplasmic transport;GO:0008585//female gonad development;GO:0015031//protein transport;GO:0051028//mRNA transport;GO:0051292//nuclear pore complex assembl…	--	12	+	68715627	68742443	2416	annot_exons	novel_circ_007717
novel_circ_007734	2	0	4	0	15	0	0	0	0	0	20.7138	0	48.5979	0	206.316	0	0	0	0	0	55.1256	0.001	-15.7504	0.00921305	0.978611	ENSG00000135679	MDM2	MDM2 proto-oncogene [Source:HGNC Symbol;Acc:HGNC:6973]	Human Diseases;Environmental Information Processing;Human Diseases;Human Diseases;Human Diseases;Human Diseases;Cellular Processes;Human Diseases;Human Diseases;Human Diseases;Human Diseases;Cellular Processes;Genetic Information Processing;Environmental Information Processing;Cellular Processes;Organismal Systems;Organismal Systems;Human Diseases;Human Diseases;Human Diseases;Human Diseases;Huma…	Cancer: overview;Signal transduction;Infectious disease: viral;Infectious disease: viral;Cancer: overview;Infectious disease: bacterial;Transport and catabolism;Infectious disease: viral;Cancer: overview;Cancer: overview;Cancer: overview;Cell growth and death;Folding, sorting and degradation;Signal transduction;Cell growth and death;Endocrine system;Immune system;Cancer: specific types;Drug resis…	ko05200//Pathways in cancer;ko04151//PI3K-Akt signaling pathway;ko05165//Human papillomavirus infection;ko05169//Epstein-Barr virus infection;ko05202//Transcriptional misregulation in cancer;ko05131//Shigellosis;ko04144//Endocytosis;ko05163//Human cytomegalovirus infection;ko05205//Proteoglycans in cancer;ko05203//Viral carcinogenesis;ko05206//MicroRNAs in cancer;ko04218//Cellular senescence;ko04…	K06643;K06643;K06643;K06643;K06643;K06643;K06643;K06643;K06643;K06643;K06643;K06643;K06643;K06643;K06643;K06643;K06643;K06643;K06643;K06643;K06643;K06643;K06643;K06643;K06643	GO:0005634//nucleus;GO:0005654//nucleoplasm;GO:0005730//nucleolus;GO:0005737//cytoplasm;GO:0005829//cytosol;GO:0005886//plasma membrane;GO:0016604//nuclear body;GO:0017053//transcriptional repressor complex;GO:0030666//endocytic vesicle membrane;GO:0032991//macromolecular complex	GO:0002039//p53 binding;GO:0004842//ubiquitin-protein transferase activity;GO:0005515//protein binding;GO:0008097//5S rRNA binding;GO:0008270//zinc ion binding;GO:0016740//transferase activity;GO:0016874//ligase activity;GO:0019789//SUMO transferase activity;GO:0019899//enzyme binding;GO:0019904//protein domain specific binding;GO:0031625//ubiquitin protein ligase binding;GO:0042802//identical pr…	GO:0000122//negative regulation of transcription from RNA polymerase II promoter;GO:0000209//protein polyubiquitination;GO:0001568//blood vessel development;GO:0001974//blood vessel remodeling;GO:0002027//regulation of heart rate;GO:0003170//heart valve development;GO:0003181//atrioventricular valve morphogenesis;GO:0003203//endocardial cushion morphogenesis;GO:0003281//ventricular septum develop…	--	12	+	68835829	68839801	762	annot_exons	novel_circ_007734
novel_circ_007770	0	1	0	0	0	9	2	7	4	3	0	9.24804	0	0	0	38.2512	17.0939	60.9947	41.2511	59.7086	1.84961	43.4599	4.55439	0.00165501	0.978611	ENSG00000111596	CNOT2	CCR4-NOT transcription complex subunit 2 [Source:HGNC Symbol;Acc:HGNC:7878]	Genetic Information Processing	Folding, sorting and degradation	ko03018//RNA degradation	K12605	GO:0000932//cytoplasmic mRNA processing body;GO:0005634//nucleus;GO:0005654//nucleoplasm;GO:0005737//cytoplasm;GO:0005829//cytosol;GO:0005886//plasma membrane;GO:0016020//membrane;GO:0030014//CCR4-NOT complex;GO:0030015//CCR4-NOT core complex	GO:0001222//transcription corepressor binding;GO:0003712//transcription cofactor activity;GO:0004535//poly(A)-specific ribonuclease activity;GO:0005515//protein binding	GO:0000122//negative regulation of transcription from RNA polymerase II promoter;GO:0000289//nuclear-transcribed mRNA poly(A) tail shortening;GO:0001829//trophectodermal cell differentiation;GO:0006355//regulation of transcription, DNA-templated;GO:0006357//regulation of transcription from RNA polymerase II promoter;GO:0006417//regulation of translation;GO:0010606//positive regulation of cytoplas…	--	12	+	70278132	70319364	1307	annot_exons	hsa_circ_0027545
novel_circ_008231	2	0	0	0	0	14	8	3	0	2	20.7138	0	0	0	0	59.5018	68.3755	26.1406	0	39.8057	4.14276	38.7647	3.22608	0.0332941	0.978611	ENSG00000139350	NEDD1	NEDD1 gamma-tubulin ring complex targeting factor [Source:HGNC Symbol;Acc:HGNC:7723]	-	-	-	-	GO:0000242//pericentriolar material;GO:0000922//spindle pole;GO:0001650//fibrillar center;GO:0005654//nucleoplasm;GO:0005737//cytoplasm;GO:0005813//centrosome;GO:0005814//centriole;GO:0005815//microtubule organizing center;GO:0005829//cytosol;GO:0005856//cytoskeleton;GO:0036064//ciliary basal body;GO:0045177//apical part of cell	GO:0005515//protein binding	GO:0007049//cell cycle;GO:0051301//cell division;GO:0071539//protein localization to centrosome	--	12	+	96909752	96920125	644	annot_exons	novel_circ_008231
novel_circ_008560	0	0	0	0	0	12	0	2	4	3	0	0	0	0	0	51.0015	0	17.4271	41.2511	59.7086	0.001	33.8777	15.048	0.00488117	0.978611	ENSG00000032742	IFT88	intraflagellar transport 88 [Source:HGNC Symbol;Acc:HGNC:20606]	-	-	-	-	GO:0005737//cytoplasm;GO:0005813//centrosome;GO:0005814//centriole;GO:0005815//microtubule organizing center;GO:0005829//cytosol;GO:0005856//cytoskeleton;GO:0005929//cilium;GO:0030992//intraciliary transport particle B;GO:0031514//motile cilium;GO:0036064//ciliary basal body;GO:0036126//sperm flagellum;GO:0042995//cell projection;GO:0097542//ciliary tip;GO:0097546//ciliary base	GO:0005515//protein binding;GO:0019894//kinesin binding	GO:0001822//kidney development;GO:0009740//gibberellic acid mediated signaling pathway;GO:0030030//cell projection organization;GO:0035720//intraciliary anterograde transport;GO:0042073//intraciliary transport;GO:0060122//inner ear receptor stereocilium organization;GO:0060271//cilium morphogenesis;GO:1902017//regulation of cilium assembly;GO:2000785//regulation of autophagosome assembly	--	13	+	20641290	20643605	1758	annot_exons	novel_circ_008560
novel_circ_008601	4	12	7	6	4	0	1	1	4	0	41.4276	110.977	85.0464	50.5076	55.0176	0	8.54694	8.71353	41.2511	0	68.5951	11.7023	-2.55131	0.0108412	0.978611	ENSG00000180776	ZDHHC20	zinc finger DHHC-type palmitoyltransferase 20 [Source:HGNC Symbol;Acc:HGNC:20749]	-	-	-	-	GO:0000139//Golgi membrane;GO:0005737//cytoplasm;GO:0005783//endoplasmic reticulum;GO:0005794//Golgi apparatus;GO:0005886//plasma membrane;GO:0016020//membrane;GO:0016021//integral component of membrane;GO:0030173//integral component of Golgi membrane;GO:0043231//intracellular membrane-bounded organelle;GO:0048471//perinuclear region of cytoplasm	GO:0005515//protein binding;GO:0008270//zinc ion binding;GO:0016409//palmitoyltransferase activity;GO:0016740//transferase activity;GO:0016746//transferase activity, transferring acyl groups;GO:0019705//protein-cysteine S-myristoyltransferase activity;GO:0019706//protein-cysteine S-palmitoyltransferase activity;GO:0046872//metal ion binding	GO:0006612//protein targeting to membrane;GO:0018230//peptidyl-L-cysteine S-palmitoylation;GO:0018345//protein palmitoylation	--	13	-	21400373	21421164	449	annot_exons	novel_circ_008601
novel_circ_008852	5	6	3	0	0	0	0	0	0	0	51.7845	55.4883	36.4485	0	0	0	0	0	0	0	28.7442	0.001	-14.811	0.0215685	0.978611	ENSG00000244754	N4BP2L2	NEDD4 binding protein 2 like 2 [Source:HGNC Symbol;Acc:HGNC:26916]	-	-	-	-	GO:0005634//nucleus;GO:0016020//membrane;GO:0016021//integral component of membrane;GO:0017053//transcriptional repressor complex;GO:0070062//extracellular exosome	GO:0003674//molecular_function;GO:0003714//transcription corepressor activity;GO:0005515//protein binding;GO:0019899//enzyme binding	GO:0000122//negative regulation of transcription from RNA polymerase II promoter;GO:1902035//positive regulation of hematopoietic stem cell proliferation;GO:1902037//negative regulation of hematopoietic stem cell differentiation	--	13	-	32517857	32537027	1697	annot_exons	hsa_circ_0029935
novel_circ_009163	0	2	2	0	0	11	3	19	9	0	0	18.4961	24.299	0	0	46.7514	25.6408	165.557	92.8151	0	8.55901	66.1529	2.95029	0.025682	0.978611	ENSG00000123200	ZC3H13	zinc finger CCCH-type containing 13 [Source:HGNC Symbol;Acc:HGNC:20368]	-	-	-	-	GO:0005634//nucleus;GO:0005654//nucleoplasm;GO:0016607//nuclear speck;GO:0036396//MIS complex	GO:0003723//RNA binding;GO:0005515//protein binding;GO:0046872//metal ion binding	GO:0006397//mRNA processing;GO:0008380//RNA splicing;GO:0080009//mRNA methylation;GO:2000036//regulation of stem cell population maintenance	--	13	-	45985297	46020557	1878	annot_exons	novel_circ_009163
novel_circ_009331	9	2	4	0	0	0	0	0	0	0	93.2121	18.4961	48.5979	0	0	0	0	0	0	0	32.0612	0.001	-14.9685	0.0202838	0.978611	ENSG00000102796	DHRS12	dehydrogenase/reductase 12 [Source:HGNC Symbol;Acc:HGNC:25832]	-	-	-	-	-	GO:0016491//oxidoreductase activity	-	--	13	-	51771821	51791257	920	annot_exons	novel_circ_009331
novel_circ_009632	0	0	0	0	0	4	3	3	6	0	0	0	0	0	0	17.0005	25.6408	26.1406	61.8767	0	0.001	26.1317	14.6735	0.0144468	0.978611	ENSG00000102595	UGGT2	UDP-glucose glycoprotein glucosyltransferase 2 [Source:HGNC Symbol;Acc:HGNC:15664]	Genetic Information Processing	Folding, sorting and degradation	ko04141//Protein processing in endoplasmic reticulum	K11718	GO:0005783//endoplasmic reticulum;GO:0005788//endoplasmic reticulum lumen;GO:0005793//endoplasmic reticulum-Golgi intermediate compartment;GO:0032991//macromolecular complex;GO:0044322//endoplasmic reticulum quality control compartment	GO:0003980//UDP-glucose:glycoprotein glucosyltransferase activity;GO:0005515//protein binding;GO:0016740//transferase activity;GO:0016757//transferase activity, transferring glycosyl groups;GO:0051082//unfolded protein binding	GO:0006486//protein glycosylation;GO:0018279//protein N-linked glycosylation via asparagine;GO:0071712//ER-associated misfolded protein catabolic process;GO:0097359//UDP-glucosylation;GO:1904380//endoplasmic reticulum mannose trimming	--	13	-	95877279	95887971	636	annot_exons	novel_circ_009632
novel_circ_009635	0	4	5	0	2	0	0	0	0	0	0	36.9922	60.7474	0	27.5088	0	0	0	0	0	25.0497	0.001	-14.6125	0.0395583	0.978611	ENSG00000102595	UGGT2	UDP-glucose glycoprotein glucosyltransferase 2 [Source:HGNC Symbol;Acc:HGNC:15664]	Genetic Information Processing	Folding, sorting and degradation	ko04141//Protein processing in endoplasmic reticulum	K11718	GO:0005783//endoplasmic reticulum;GO:0005788//endoplasmic reticulum lumen;GO:0005793//endoplasmic reticulum-Golgi intermediate compartment;GO:0032991//macromolecular complex;GO:0044322//endoplasmic reticulum quality control compartment	GO:0003980//UDP-glucose:glycoprotein glucosyltransferase activity;GO:0005515//protein binding;GO:0016740//transferase activity;GO:0016757//transferase activity, transferring glycosyl groups;GO:0051082//unfolded protein binding	GO:0006486//protein glycosylation;GO:0018279//protein N-linked glycosylation via asparagine;GO:0071712//ER-associated misfolded protein catabolic process;GO:0097359//UDP-glucosylation;GO:1904380//endoplasmic reticulum mannose trimming	--	13	-	95925680	95999307	3553	annot_exons	novel_circ_009635
novel_circ_009897	0	0	0	0	82	0	0	0	0	0	0	0	0	0	1127.86	0	0	0	0	0	225.572	0.001	-17.7832	0.0124153	0.978611	ENSG00000211896	IGHG1	immunoglobulin heavy constant gamma 1 (G1m marker) [Source:HGNC Symbol;Acc:HGNC:5525]	Environmental Information Processing;Environmental Information Processing;Human Diseases;Human Diseases;Human Diseases;Human Diseases;Organismal Systems;Human Diseases;Environmental Information Processing;Cellular Processes;Human Diseases;Human Diseases;Organismal Systems;Environmental Information Processing;Human Diseases;Organismal Systems;Human Diseases;Organismal Systems;Human Diseases;Human …	Signal transduction;Signal transduction;Infectious disease: viral;Infectious disease: viral;Cancer: overview;Infectious disease: bacterial;Immune system;Infectious disease: bacterial;Signal transduction;Transport and catabolism;Immune disease;Infectious disease: bacterial;Immune system;Signal transduction;Infectious disease: parasitic;Immune system;Infectious disease: bacterial;Immune system;Card…	ko04151//PI3K-Akt signaling pathway;ko04020//Calcium signaling pathway;ko05171//Coronavirus disease - COVID-19;ko05169//Epstein-Barr virus infection;ko05202//Transcriptional misregulation in cancer;ko05130//Pathogenic Escherichia coli infection;ko04613//Neutrophil extracellular trap formation;ko05152//Tuberculosis;ko04072//Phospholipase D signaling pathway;ko04145//Phagosome;ko05322//Systemic lup…	K06856;K06856;K06856;K06856;K06856;K06856;K06856;K06856;K06856;K06856;K06856;K06856;K06856;K06856;K06856;K06856;K06856;K06856;K06856;K06856;K06856;K06856;K06856;K06856;K06856;K06856;K06856;K06856;K06856;K06856	GO:0005576//extracellular region;GO:0005615//extracellular space;GO:0005886//plasma membrane;GO:0009897//external side of plasma membrane;GO:0016020//membrane;GO:0016021//integral component of membrane;GO:0019814//immunoglobulin complex;GO:0042571//immunoglobulin complex, circulating;GO:0070062//extracellular exosome;GO:0071735//IgG immunoglobulin complex;GO:0072562//blood microparticle	GO:0003823//antigen binding;GO:0005515//protein binding;GO:0034987//immunoglobulin receptor binding;GO:0034988//Fc-gamma receptor I complex binding	GO:0001788//antibody-dependent cellular cytotoxicity;GO:0002250//adaptive immune response;GO:0002376//immune system process;GO:0006910//phagocytosis, recognition;GO:0006911//phagocytosis, engulfment;GO:0006958//complement activation, classical pathway;GO:0042742//defense response to bacterium;GO:0045087//innate immune response;GO:0050853//B cell receptor signaling pathway;GO:0050871//positive reg…	--	14	-	105643623	105741795	94812	exon_intron	novel_circ_009897
novel_circ_009898	31	0	0	0	0	0	0	0	0	0	321.064	0	0	0	0	0	0	0	0	0	64.2128	0.001	-15.9706	0.0374026	0.978611	ENSG00000211896	IGHG1	immunoglobulin heavy constant gamma 1 (G1m marker) [Source:HGNC Symbol;Acc:HGNC:5525]	Environmental Information Processing;Environmental Information Processing;Human Diseases;Human Diseases;Human Diseases;Human Diseases;Organismal Systems;Human Diseases;Environmental Information Processing;Cellular Processes;Human Diseases;Human Diseases;Organismal Systems;Environmental Information Processing;Human Diseases;Organismal Systems;Human Diseases;Organismal Systems;Human Diseases;Human …	Signal transduction;Signal transduction;Infectious disease: viral;Infectious disease: viral;Cancer: overview;Infectious disease: bacterial;Immune system;Infectious disease: bacterial;Signal transduction;Transport and catabolism;Immune disease;Infectious disease: bacterial;Immune system;Signal transduction;Infectious disease: parasitic;Immune system;Infectious disease: bacterial;Immune system;Card…	ko04151//PI3K-Akt signaling pathway;ko04020//Calcium signaling pathway;ko05171//Coronavirus disease - COVID-19;ko05169//Epstein-Barr virus infection;ko05202//Transcriptional misregulation in cancer;ko05130//Pathogenic Escherichia coli infection;ko04613//Neutrophil extracellular trap formation;ko05152//Tuberculosis;ko04072//Phospholipase D signaling pathway;ko04145//Phagosome;ko05322//Systemic lup…	K06856;K06856;K06856;K06856;K06856;K06856;K06856;K06856;K06856;K06856;K06856;K06856;K06856;K06856;K06856;K06856;K06856;K06856;K06856;K06856;K06856;K06856;K06856;K06856;K06856;K06856;K06856;K06856;K06856;K06856	GO:0005576//extracellular region;GO:0005615//extracellular space;GO:0005886//plasma membrane;GO:0009897//external side of plasma membrane;GO:0016020//membrane;GO:0016021//integral component of membrane;GO:0019814//immunoglobulin complex;GO:0042571//immunoglobulin complex, circulating;GO:0070062//extracellular exosome;GO:0071735//IgG immunoglobulin complex;GO:0072562//blood microparticle	GO:0003823//antigen binding;GO:0005515//protein binding;GO:0034987//immunoglobulin receptor binding;GO:0034988//Fc-gamma receptor I complex binding	GO:0001788//antibody-dependent cellular cytotoxicity;GO:0002250//adaptive immune response;GO:0002376//immune system process;GO:0006910//phagocytosis, recognition;GO:0006911//phagocytosis, engulfment;GO:0006958//complement activation, classical pathway;GO:0042742//defense response to bacterium;GO:0045087//innate immune response;GO:0050853//B cell receptor signaling pathway;GO:0050871//positive reg…	--	14	-	105668663	105741795	69772	exon_intron	novel_circ_009898
novel_circ_009901	0	0	0	0	0	0	0	0	0	198	0	0	0	0	0	0	0	0	0	3940.77	0.001	788.154	19.5881	0.00644744	0.978611	ENSG00000211897	IGHG3	immunoglobulin heavy constant gamma 3 (G3m marker) [Source:HGNC Symbol;Acc:HGNC:5527]	Environmental Information Processing;Environmental Information Processing;Human Diseases;Human Diseases;Human Diseases;Human Diseases;Organismal Systems;Human Diseases;Environmental Information Processing;Cellular Processes;Human Diseases;Human Diseases;Organismal Systems;Environmental Information Processing;Human Diseases;Organismal Systems;Human Diseases;Organismal Systems;Human Diseases;Human …	Signal transduction;Signal transduction;Infectious disease: viral;Infectious disease: viral;Cancer: overview;Infectious disease: bacterial;Immune system;Infectious disease: bacterial;Signal transduction;Transport and catabolism;Immune disease;Infectious disease: bacterial;Immune system;Signal transduction;Infectious disease: parasitic;Immune system;Infectious disease: bacterial;Immune system;Card…	ko04151//PI3K-Akt signaling pathway;ko04020//Calcium signaling pathway;ko05171//Coronavirus disease - COVID-19;ko05169//Epstein-Barr virus infection;ko05202//Transcriptional misregulation in cancer;ko05130//Pathogenic Escherichia coli infection;ko04613//Neutrophil extracellular trap formation;ko05152//Tuberculosis;ko04072//Phospholipase D signaling pathway;ko04145//Phagosome;ko05322//Systemic lup…	K06856;K06856;K06856;K06856;K06856;K06856;K06856;K06856;K06856;K06856;K06856;K06856;K06856;K06856;K06856;K06856;K06856;K06856;K06856;K06856;K06856;K06856;K06856;K06856;K06856;K06856;K06856;K06856;K06856;K06856	GO:0016020//membrane;GO:0016021//integral component of membrane	-	-	--	14	-	105742341	105769986	24576	exon_intron	hsa_circ_002164
novel_circ_009977	0	0	0	0	0	0	3	2	3	2	0	0	0	0	0	0	25.6408	17.4271	30.9384	39.8057	0.001	22.7624	14.4744	0.0275996	0.978611	ENSG00000100461	RBM23	RNA binding motif protein 23 [Source:HGNC Symbol;Acc:HGNC:20155]	-	-	-	-	GO:0005634//nucleus;GO:0016020//membrane	GO:0003676//nucleic acid binding;GO:0003723//RNA binding;GO:0005515//protein binding	GO:0006397//mRNA processing;GO:0008380//RNA splicing;GO:0045893//positive regulation of transcription, DNA-templated;GO:0048024//regulation of mRNA splicing, via spliceosome	--	14	-	22906195	22913845	1261	annot_exons	novel_circ_009977
novel_circ_010002	2	3	5	4	3	0	0	0	0	0	20.7138	27.7441	60.7474	33.6717	41.2632	0	0	0	0	0	36.8281	0.001	-15.1685	0.000807646	0.978611	ENSG00000100836	PABPN1	poly(A) binding protein nuclear 1 [Source:HGNC Symbol;Acc:HGNC:8565]	Human Diseases;Genetic Information Processing	Infectious disease: viral;Translation	ko05164//Influenza A;ko03015//mRNA surveillance pathway	K14396;K14396	GO:0005634//nucleus;GO:0005654//nucleoplasm;GO:0005737//cytoplasm;GO:0016607//nuclear speck;GO:0042405//nuclear inclusion body;GO:1990904//ribonucleoprotein complex	GO:0003676//nucleic acid binding;GO:0003723//RNA binding;GO:0005515//protein binding;GO:0070063//RNA polymerase binding	GO:0000165//MAPK cascade;GO:0006396//RNA processing;GO:0006397//mRNA processing;GO:0006936//muscle contraction;GO:0016973//poly(A)+ mRNA export from nucleus;GO:0071222//cellular response to lipopolysaccharide;GO:1904247//positive regulation of polynucleotide adenylyltransferase activity	--	14	+	23324138	23324289	152	one_exon	hsa_circ_0031288
novel_circ_010313	3	4	7	0	0	0	0	0	0	0	31.0707	36.9922	85.0464	0	0	0	0	0	0	0	30.6219	0.001	-14.9023	0.0223368	0.978611	ENSG00000174373	RALGAPA1	Ral GTPase activating protein catalytic subunit alpha 1 [Source:HGNC Symbol;Acc:HGNC:17770]	-	-	-	-	GO:0005634//nucleus;GO:0005737//cytoplasm	GO:0005096//GTPase activator activity;GO:0046982//protein heterodimerization activity	GO:0043547//positive regulation of GTPase activity;GO:0051056//regulation of small GTPase mediated signal transduction;GO:0090630//activation of GTPase activity	--	14	-	35671389	35678102	731	annot_exons	hsa_circ_0031679
novel_circ_010385	0	0	0	0	0	9	4	1	5	0	0	0	0	0	0	38.2512	34.1877	8.71353	51.5639	0	0.001	26.5433	14.6961	0.0122807	0.978611	ENSG00000100934	SEC23A	SEC23 homolog A, COPII coat complex component [Source:HGNC Symbol;Acc:HGNC:10701]	Genetic Information Processing	Folding, sorting and degradation	ko04141//Protein processing in endoplasmic reticulum	K14006	GO:0000139//Golgi membrane;GO:0005737//cytoplasm;GO:0005783//endoplasmic reticulum;GO:0005789//endoplasmic reticulum membrane;GO:0005829//cytosol;GO:0012507//ER to Golgi transport vesicle membrane;GO:0016020//membrane;GO:0019898//extrinsic component of membrane;GO:0030127//COPII vesicle coat;GO:0030134//ER to Golgi transport vesicle;GO:0031410//cytoplasmic vesicle;GO:0048471//perinuclear region o…	GO:0005096//GTPase activator activity;GO:0005515//protein binding;GO:0008270//zinc ion binding;GO:0046872//metal ion binding	GO:0006886//intracellular protein transport;GO:0006888//ER to Golgi vesicle-mediated transport;GO:0015031//protein transport;GO:0016192//vesicle-mediated transport;GO:0050790//regulation of catalytic activity;GO:0072659//protein localization to plasma membrane;GO:0090110//cargo loading into COPII-coated vesicle;GO:0090114//COPII-coated vesicle budding	--	14	-	39048652	39067296	998	annot_exons	novel_circ_010385
novel_circ_010409	0	0	0	0	0	17	2	2	1	3	0	0	0	0	0	72.2522	17.0939	17.4271	10.3128	59.7086	0.001	35.3589	15.1098	0.00237632	0.978611	ENSG00000182400	TRAPPC6B	trafficking protein particle complex subunit 6B [Source:HGNC Symbol;Acc:HGNC:23066]	-	-	-	-	GO:0005737//cytoplasm;GO:0005783//endoplasmic reticulum;GO:0005794//Golgi apparatus;GO:0005801//cis-Golgi network;GO:0005802//trans-Golgi network;GO:0005829//cytosol;GO:0030008//TRAPP complex;GO:1990071//TRAPPII protein complex	GO:0005515//protein binding	GO:0006888//ER to Golgi vesicle-mediated transport;GO:0006901//vesicle coating;GO:0007399//nervous system development;GO:0043087//regulation of GTPase activity;GO:0048193//Golgi vesicle transport	--	14	-	39154211	39159550	303	annot_exons	novel_circ_010409
novel_circ_010419	4	2	0	3	2	1	0	0	0	0	41.4276	18.4961	0	25.2538	27.5088	4.25013	0	0	0	0	22.5373	0.850026	-4.72866	0.0223454	0.978611	ENSG00000150527	MIA2	MIA SH3 domain ER export factor 2 [Source:HGNC Symbol;Acc:HGNC:18432]	-	-	-	-	GO:0005783//endoplasmic reticulum;GO:0005789//endoplasmic reticulum membrane;GO:0016020//membrane;GO:0016021//integral component of membrane;GO:0070971//endoplasmic reticulum exit site	GO:0005515//protein binding;GO:0008047//enzyme activator activity;GO:0038024//cargo receptor activity	GO:0006888//ER to Golgi vesicle-mediated transport;GO:0006897//endocytosis;GO:0009306//protein secretion;GO:0032527//protein exit from endoplasmic reticulum;GO:0035459//cargo loading into vesicle;GO:0042953//lipoprotein transport;GO:0050790//regulation of catalytic activity;GO:0070973//protein localization to endoplasmic reticulum exit site	--	14	+	39276934	39327022	1811	annot_exons	hsa_circ_0031741
novel_circ_010637	1	0	0	0	0	2	3	9	1	2	10.3569	0	0	0	0	8.50026	25.6408	78.4218	10.3128	39.8057	2.07138	32.5363	3.97339	0.018279	0.978611	ENSG00000012983	MAP4K5	mitogen-activated protein kinase kinase kinase kinase 5 [Source:HGNC Symbol;Acc:HGNC:6867]	-	-	-	-	GO:0005737//cytoplasm	GO:0000166//nucleotide binding;GO:0004672//protein kinase activity;GO:0004674//protein serine/threonine kinase activity;GO:0004712//protein serine/threonine/tyrosine kinase activity;GO:0005515//protein binding;GO:0005524//ATP binding;GO:0008349//MAP kinase kinase kinase kinase activity;GO:0016301//kinase activity;GO:0016740//transferase activity	GO:0000165//MAPK cascade;GO:0006468//protein phosphorylation;GO:0016310//phosphorylation;GO:0035556//intracellular signal transduction	--	14	-	50475077	50486194	376	annot_exons	novel_circ_010637
novel_circ_010973	4	0	0	5	8	2	0	0	0	0	41.4276	0	0	42.0897	110.035	8.50026	0	0	0	0	38.7105	1.70005	-4.50907	0.0360365	0.978611	ENSG00000100644	HIF1A	hypoxia inducible factor 1 subunit alpha [Source:HGNC Symbol;Acc:HGNC:4910]	Human Diseases;Human Diseases;Human Diseases;Human Diseases;Cellular Processes;Organismal Systems;Environmental Information Processing;Organismal Systems;Human Diseases;Human Diseases;Cellular Processes;Human Diseases;Human Diseases	Cancer: overview;Cancer: overview;Cancer: overview;Infectious disease: viral;Transport and catabolism;Endocrine system;Signal transduction;Immune system;Cancer: overview;Cancer: overview;Transport and catabolism;Cancer: specific types;Cancer: overview	ko05200//Pathways in cancer;ko05208//Chemical carcinogenesis - reactive oxygen species;ko05205//Proteoglycans in cancer;ko05167//Kaposi sarcoma-associated herpesvirus infection;ko04140//Autophagy - animal;ko04919//Thyroid hormone signaling pathway;ko04066//HIF-1 signaling pathway;ko04659//Th17 cell differentiation;ko05231//Choline metabolism in cancer;ko05235//PD-L1 expression and PD-1 checkpoint…	K08268;K08268;K08268;K08268;K08268;K08268;K08268;K08268;K08268;K08268;K08268;K08268;K08268	GO:0000785//chromatin;GO:0005634//nucleus;GO:0005654//nucleoplasm;GO:0005667//transcription factor complex;GO:0005737//cytoplasm;GO:0005829//cytosol;GO:0016604//nuclear body;GO:0016607//nuclear speck;GO:0031514//motile cilium;GO:0032991//macromolecular complex;GO:0090575//RNA polymerase II transcription factor complex;GO:1904115//axon cytoplasm	GO:0000977//RNA polymerase II regulatory region sequence-specific DNA binding;GO:0000978//RNA polymerase II core promoter proximal region sequence-specific DNA binding;GO:0000981//RNA polymerase II transcription factor activity, sequence-specific DNA binding;GO:0001216//bacterial-type RNA polymerase transcriptional activator activity, sequence-specific DNA binding;GO:0001223//transcription coacti…	GO:0000302//response to reactive oxygen species;GO:0001525//angiogenesis;GO:0001568//blood vessel development;GO:0001666//response to hypoxia;GO:0001678//cellular glucose homeostasis;GO:0001755//neural crest cell migration;GO:0001837//epithelial to mesenchymal transition;GO:0001892//embryonic placenta development;GO:0001922//B-1 B cell homeostasis;GO:0001938//positive regulation of endothelial ce…	Others	14	+	61721509	61738373	1596	annot_exons	hsa_circ_0032135
novel_circ_011212	3	4	0	6	0	0	0	0	0	0	31.0707	36.9922	0	50.5076	0	0	0	0	0	0	23.7141	0.001	-14.5335	0.040429	0.978611	ENSG00000259146	-	-	-	-	-	-	-	-	-	-	14	-	71310558	71311376	287	exon_intron	novel_circ_011212
novel_circ_011254	6	6	5	3	2	0	5	0	0	0	62.1414	55.4883	60.7474	25.2538	27.5088	0	42.7347	0	0	0	46.2279	8.54694	-2.43529	0.0497768	0.978611	ENSG00000119707	RBM25	RNA binding motif protein 25 [Source:HGNC Symbol;Acc:HGNC:23244]	Genetic Information Processing	Transcription	ko03040//Spliceosome	K12822	GO:0005634//nucleus;GO:0005737//cytoplasm;GO:0016607//nuclear speck	GO:0003676//nucleic acid binding;GO:0003723//RNA binding;GO:0003729//mRNA binding;GO:0005515//protein binding	GO:0000381//regulation of alternative mRNA splicing, via spliceosome;GO:0006397//mRNA processing;GO:0008380//RNA splicing;GO:0042981//regulation of apoptotic process	--	14	+	73089049	73089455	407	intronic	novel_circ_011254
novel_circ_011281	0	0	0	0	0	20	0	5	2	0	0	0	0	0	0	85.0026	0	43.5677	20.6256	0	0.001	29.8392	14.8649	0.0176041	0.978611	ENSG00000133961	NUMB	NUMB endocytic adaptor protein [Source:HGNC Symbol;Acc:HGNC:8060]	Environmental Information Processing	Signal transduction	ko04330//Notch signaling pathway	K06057	GO:0005634//nucleus;GO:0005737//cytoplasm;GO:0005768//endosome;GO:0005769//early endosome;GO:0005886//plasma membrane;GO:0005905//coated pit;GO:0005925//focal adhesion;GO:0010008//endosome membrane;GO:0016020//membrane;GO:0016323//basolateral plasma membrane;GO:0019897//extrinsic component of plasma membrane;GO:0030136//clathrin-coated vesicle;GO:0031410//cytoplasmic vesicle;GO:0045177//apical pa…	GO:0005515//protein binding;GO:0008013//beta-catenin binding;GO:0045294//alpha-catenin binding;GO:0045296//cadherin binding	GO:0007399//nervous system development;GO:0007405//neuroblast proliferation;GO:0007409//axonogenesis;GO:0021670//lateral ventricle development;GO:0021849//neuroblast division in subventricular zone;GO:0030335//positive regulation of cell migration;GO:0030900//forebrain development;GO:0034332//adherens junction organization;GO:0050769//positive regulation of neurogenesis;GO:1903077//negative regul…	--	14	-	73355626	73410068	901	annot_exons	novel_circ_011281
novel_circ_011699	0	2	4	4	3	0	0	0	0	0	0	18.4961	48.5979	33.6717	41.2632	0	0	0	0	0	28.4058	0.001	-14.7939	0.0107273	0.978611	ENSG00000066427	ATXN3	ataxin 3 [Source:HGNC Symbol;Acc:HGNC:7106]	Human Diseases;Genetic Information Processing;Human Diseases	Neurodegenerative disease;Folding, sorting and degradation;Neurodegenerative disease	ko05022//Pathways of neurodegeneration - multiple diseases;ko04141//Protein processing in endoplasmic reticulum;ko05017//Spinocerebellar ataxia	K11863;K11863;K11863	GO:0005634//nucleus;GO:0005654//nucleoplasm;GO:0005730//nucleolus;GO:0005737//cytoplasm;GO:0005759//mitochondrial matrix;GO:0005789//endoplasmic reticulum membrane;GO:0005829//cytosol;GO:0005886//plasma membrane;GO:0016363//nuclear matrix;GO:0031966//mitochondrial membrane;GO:0042405//nuclear inclusion body;GO:0045202//synapse	GO:0004843//thiol-dependent ubiquitin-specific protease activity;GO:0005515//protein binding;GO:0008233//peptidase activity;GO:0008234//cysteine-type peptidase activity;GO:0016787//hydrolase activity;GO:0031625//ubiquitin protein ligase binding;GO:0042802//identical protein binding;GO:0051117//ATPase binding;GO:0061578//Lys63-specific deubiquitinase activity;GO:1990380//Lys48-specific deubiquitin…	GO:0000226//microtubule cytoskeleton organization;GO:0006289//nucleotide-excision repair;GO:0006508//proteolysis;GO:0006511//ubiquitin-dependent protein catabolic process;GO:0006515//misfolded or incompletely synthesized protein catabolic process;GO:0007268//synaptic transmission;GO:0007399//nervous system development;GO:0010810//regulation of cell-substrate adhesion;GO:0016579//protein deubiquit…	--	14	-	92088730	92093831	497	annot_exons	novel_circ_011699
novel_circ_011703	3	5	5	8	2	6	0	0	0	0	31.0707	46.2402	60.7474	67.3435	27.5088	25.5008	0	0	0	0	46.5821	5.10015	-3.19116	0.0136661	0.978611	ENSG00000066427	ATXN3	ataxin 3 [Source:HGNC Symbol;Acc:HGNC:7106]	Human Diseases;Genetic Information Processing;Human Diseases	Neurodegenerative disease;Folding, sorting and degradation;Neurodegenerative disease	ko05022//Pathways of neurodegeneration - multiple diseases;ko04141//Protein processing in endoplasmic reticulum;ko05017//Spinocerebellar ataxia	K11863;K11863;K11863	GO:0005634//nucleus;GO:0005654//nucleoplasm;GO:0005730//nucleolus;GO:0005737//cytoplasm;GO:0005759//mitochondrial matrix;GO:0005789//endoplasmic reticulum membrane;GO:0005829//cytosol;GO:0005886//plasma membrane;GO:0016363//nuclear matrix;GO:0031966//mitochondrial membrane;GO:0042405//nuclear inclusion body;GO:0045202//synapse	GO:0004843//thiol-dependent ubiquitin-specific protease activity;GO:0005515//protein binding;GO:0008233//peptidase activity;GO:0008234//cysteine-type peptidase activity;GO:0016787//hydrolase activity;GO:0031625//ubiquitin protein ligase binding;GO:0042802//identical protein binding;GO:0051117//ATPase binding;GO:0061578//Lys63-specific deubiquitinase activity;GO:1990380//Lys48-specific deubiquitin…	GO:0000226//microtubule cytoskeleton organization;GO:0006289//nucleotide-excision repair;GO:0006508//proteolysis;GO:0006511//ubiquitin-dependent protein catabolic process;GO:0006515//misfolded or incompletely synthesized protein catabolic process;GO:0007268//synaptic transmission;GO:0007399//nervous system development;GO:0010810//regulation of cell-substrate adhesion;GO:0016579//protein deubiquit…	--	14	-	92093252	92096838	449	annot_exons	hsa_circ_0007959
novel_circ_011729	2	2	0	0	7	0	0	0	0	0	20.7138	18.4961	0	0	96.2808	0	0	0	0	0	27.0981	0.001	-14.7259	0.044128	0.978611	ENSG00000066455	GOLGA5	golgin A5 [Source:HGNC Symbol;Acc:HGNC:4428]	-	-	-	-	GO:0000139//Golgi membrane;GO:0005794//Golgi apparatus;GO:0005801//cis-Golgi network;GO:0016020//membrane;GO:0016021//integral component of membrane;GO:0030133//transport vesicle;GO:0031985//Golgi cisterna	GO:0031267//small GTPase binding;GO:0042803//protein homodimerization activity	GO:0000301//retrograde transport, vesicle recycling within Golgi;GO:0007030//Golgi organization;GO:0048193//Golgi vesicle transport	--	14	+	92806736	92809519	448	annot_exons	novel_circ_011729
novel_circ_011887	0	0	1	0	0	4	5	4	5	0	0	0	12.1495	0	0	17.0005	42.7347	34.8541	51.5639	0	2.4299	29.2307	3.58851	0.0250983	0.978611	ENSG00000185418	TARS3	threonyl-tRNA synthetase 3 [Source:HGNC Symbol;Acc:HGNC:24728]	Genetic Information Processing	Translation	ko00970//Aminoacyl-tRNA biosynthesis	K01868	GO:0005575//cellular_component;GO:0005634//nucleus;GO:0005737//cytoplasm	GO:0000166//nucleotide binding;GO:0003674//molecular_function;GO:0004812//aminoacyl-tRNA ligase activity;GO:0004829//threonine-tRNA ligase activity;GO:0005515//protein binding;GO:0005524//ATP binding;GO:0016874//ligase activity	GO:0006399//tRNA metabolic process;GO:0006412//translation;GO:0006418//tRNA aminoacylation for protein translation;GO:0006435//threonyl-tRNA aminoacylation;GO:0008150//biological_process;GO:0043039//tRNA aminoacylation	--	15	-	101701086	101703937	325	annot_exons	novel_circ_011887
novel_circ_012009	0	0	0	0	0	0	0	13	16	0	0	0	0	0	0	0	0	113.276	165.005	0	0.001	55.6561	15.7643	0.0154763	0.978611	ENSG00000128731	HERC2	HECT and RLD domain containing E3 ubiquitin protein ligase 2 [Source:HGNC Symbol;Acc:HGNC:4868]	Genetic Information Processing	Folding, sorting and degradation	ko04120//Ubiquitin mediated proteolysis	K10595	GO:0005634//nucleus;GO:0005654//nucleoplasm;GO:0005737//cytoplasm;GO:0005814//centriole;GO:0005829//cytosol;GO:0005856//cytoskeleton;GO:0005886//plasma membrane;GO:0016020//membrane	GO:0004842//ubiquitin-protein transferase activity;GO:0005085//guanyl-nucleotide exchange factor activity;GO:0005515//protein binding;GO:0008270//zinc ion binding;GO:0016740//transferase activity;GO:0031625//ubiquitin protein ligase binding;GO:0032183//SUMO binding;GO:0046872//metal ion binding;GO:0061630//ubiquitin protein ligase activity	GO:0006281//DNA repair;GO:0006886//intracellular protein transport;GO:0006974//cellular response to DNA damage stimulus;GO:0007283//spermatogenesis;GO:0016567//protein ubiquitination;GO:0043161//proteasome-mediated ubiquitin-dependent protein catabolic process;GO:0050790//regulation of catalytic activity	--	15	-	28233146	28234284	672	annot_exons	hsa_circ_0008968
novel_circ_012484	4	9	0	1	3	39	15	30	8	7	41.4276	83.2324	0	8.41793	41.2632	165.755	128.204	261.406	82.5023	139.32	34.8682	155.437	2.15635	0.0106341	0.978611	ENSG00000166734	GOLM2	golgi membrane protein 2 [Source:HGNC Symbol;Acc:HGNC:24892]	-	-	-	-	GO:0005794//Golgi apparatus;GO:0016020//membrane;GO:0016021//integral component of membrane	-	-	--	15	+	44328685	44338317	420	annot_exons	hsa_circ_0035051
novel_circ_012692	7	2	7	4	0	3	0	0	0	0	72.4983	18.4961	85.0464	33.6717	0	12.7504	0	0	0	0	41.9425	2.55008	-4.0398	0.0120794	0.978611	ENSG00000138592	USP8	ubiquitin specific peptidase 8 [Source:HGNC Symbol;Acc:HGNC:12631]	Cellular Processes;Human Diseases;Cellular Processes	Transport and catabolism;Endocrine and metabolic disease;Transport and catabolism	ko04144//Endocytosis;ko04934//Cushing syndrome;ko04137//Mitophagy - animal	K11839;K11839;K11839	GO:0005634//nucleus;GO:0005737//cytoplasm;GO:0005768//endosome;GO:0005769//early endosome;GO:0005829//cytosol;GO:0005886//plasma membrane;GO:0010008//endosome membrane;GO:0014069//postsynaptic density;GO:0016020//membrane;GO:0019897//extrinsic component of plasma membrane;GO:0030496//midbody;GO:0031313//extrinsic component of endosome membrane;GO:0043197//dendritic spine	GO:0004197//cysteine-type endopeptidase activity;GO:0004843//thiol-dependent ubiquitin-specific protease activity;GO:0005515//protein binding;GO:0008233//peptidase activity;GO:0008234//cysteine-type peptidase activity;GO:0016787//hydrolase activity;GO:0017124//SH3 domain binding;GO:0045296//cadherin binding	GO:0000281//mitotic cytokinesis;GO:0006508//proteolysis;GO:0006511//ubiquitin-dependent protein catabolic process;GO:0007032//endosome organization;GO:0007049//cell cycle;GO:0007265//Ras protein signal transduction;GO:0016579//protein deubiquitination;GO:0031647//regulation of protein stability;GO:0032880//regulation of protein localization;GO:0070536//protein K63-linked deubiquitination;GO:00711…	--	15	+	50471633	50477499	536	annot_exons	hsa_circ_0003879
novel_circ_012913	2	0	6	3	0	0	0	0	0	0	20.7138	0	72.8969	25.2538	0	0	0	0	0	0	23.7729	0.001	-14.537	0.0495834	0.978611	ENSG00000137871	ZNF280D	zinc finger protein 280D [Source:HGNC Symbol;Acc:HGNC:25953]	-	-	-	-	GO:0005634//nucleus	GO:0000978//RNA polymerase II core promoter proximal region sequence-specific DNA binding;GO:0000981//RNA polymerase II transcription factor activity, sequence-specific DNA binding;GO:0003677//DNA binding;GO:0005515//protein binding;GO:0046872//metal ion binding	GO:0006355//regulation of transcription, DNA-templated;GO:0006357//regulation of transcription from RNA polymerase II promoter	Others	15	-	56678664	56682477	382	annot_exons	novel_circ_012913
novel_circ_013008	0	0	0	0	0	0	3	5	0	6	0	0	0	0	0	0	25.6408	43.5677	0	119.417	0.001	37.7251	15.2032	0.0158699	0.978611	ENSG00000157450	RNF111	ring finger protein 111 [Source:HGNC Symbol;Acc:HGNC:17384]	-	-	-	-	GO:0005634//nucleus;GO:0005654//nucleoplasm;GO:0005737//cytoplasm;GO:0005829//cytosol;GO:0016605//PML body;GO:0032991//macromolecular complex	GO:0005515//protein binding;GO:0016740//transferase activity;GO:0032184//SUMO polymer binding;GO:0046332//SMAD binding;GO:0046872//metal ion binding;GO:0061630//ubiquitin protein ligase activity	GO:0000209//protein polyubiquitination;GO:0006281//DNA repair;GO:0006511//ubiquitin-dependent protein catabolic process;GO:0006974//cellular response to DNA damage stimulus;GO:0007389//pattern specification process;GO:0016567//protein ubiquitination;GO:0030511//positive regulation of transforming growth factor beta receptor signaling pathway;GO:0030579//ubiquitin-dependent SMAD protein catabolic …	--	15	+	59080936	59081284	349	one_exon	hsa_circ_0035479
novel_circ_013025	0	0	0	0	0	0	4	0	4	3	0	0	0	0	0	0	34.1877	0	41.2511	59.7086	0.001	27.0295	14.7222	0.0369924	0.978611	ENSG00000157483	MYO1E	myosin IE [Source:HGNC Symbol;Acc:HGNC:7599]	Human Diseases	Infectious disease: bacterial	ko05130//Pathogenic Escherichia coli infection	K10356	GO:0005737//cytoplasm;GO:0005856//cytoskeleton;GO:0005886//plasma membrane;GO:0005902//microvillus;GO:0005903//brush border;GO:0005912//adherens junction;GO:0015629//actin cytoskeleton;GO:0016459//myosin complex;GO:0030054//cell junction;GO:0030136//clathrin-coated vesicle;GO:0031410//cytoplasmic vesicle;GO:0031982//vesicle;GO:0032437//cuticular plate;GO:0032991//macromolecular complex;GO:0045334…	GO:0000146//microfilament motor activity;GO:0000166//nucleotide binding;GO:0003774//motor activity;GO:0003779//actin binding;GO:0005515//protein binding;GO:0005516//calmodulin binding;GO:0005524//ATP binding;GO:0008289//lipid binding;GO:0016887//ATPase activity;GO:0035091//phosphatidylinositol binding;GO:0044877//macromolecular complex binding;GO:0051015//actin filament binding	GO:0001570//vasculogenesis;GO:0001701//in utero embryonic development;GO:0001822//kidney development;GO:0003094//glomerular filtration;GO:0006807//nitrogen compound metabolic process;GO:0006897//endocytosis;GO:0007015//actin filament organization;GO:0030050//vesicle transport along actin filament;GO:0030097//hemopoiesis;GO:0032836//glomerular basement membrane development;GO:0035166//post-embryon…	--	15	-	59188118	59218087	1050	annot_exons	novel_circ_013025
novel_circ_013027	4	4	0	11	10	5	1	0	2	0	41.4276	36.9922	0	92.5973	137.544	21.2506	8.54694	0	20.6256	0	61.7122	10.0846	-2.6134	0.0353063	0.978611	ENSG00000157483	MYO1E	myosin IE [Source:HGNC Symbol;Acc:HGNC:7599]	Human Diseases	Infectious disease: bacterial	ko05130//Pathogenic Escherichia coli infection	K10356	GO:0005737//cytoplasm;GO:0005856//cytoskeleton;GO:0005886//plasma membrane;GO:0005902//microvillus;GO:0005903//brush border;GO:0005912//adherens junction;GO:0015629//actin cytoskeleton;GO:0016459//myosin complex;GO:0030054//cell junction;GO:0030136//clathrin-coated vesicle;GO:0031410//cytoplasmic vesicle;GO:0031982//vesicle;GO:0032437//cuticular plate;GO:0032991//macromolecular complex;GO:0045334…	GO:0000146//microfilament motor activity;GO:0000166//nucleotide binding;GO:0003774//motor activity;GO:0003779//actin binding;GO:0005515//protein binding;GO:0005516//calmodulin binding;GO:0005524//ATP binding;GO:0008289//lipid binding;GO:0016887//ATPase activity;GO:0035091//phosphatidylinositol binding;GO:0044877//macromolecular complex binding;GO:0051015//actin filament binding	GO:0001570//vasculogenesis;GO:0001701//in utero embryonic development;GO:0001822//kidney development;GO:0003094//glomerular filtration;GO:0006807//nitrogen compound metabolic process;GO:0006897//endocytosis;GO:0007015//actin filament organization;GO:0030050//vesicle transport along actin filament;GO:0030097//hemopoiesis;GO:0032836//glomerular basement membrane development;GO:0035166//post-embryon…	--	15	-	59195461	59218087	951	annot_exons	hsa_circ_0004432
novel_circ_013524	0	0	0	0	0	6	4	0	6	2	0	0	0	0	0	25.5008	34.1877	0	61.8767	39.8057	0.001	32.2742	14.9781	0.00567416	0.978611	ENSG00000066933	MYO9A	myosin IXA [Source:HGNC Symbol;Acc:HGNC:7608]	-	-	-	-	GO:0005737//cytoplasm;GO:0005829//cytosol;GO:0016020//membrane;GO:0016021//integral component of membrane;GO:0016459//myosin complex;GO:0016461//unconventional myosin complex;GO:0030054//cell junction;GO:0030426//growth cone;GO:0042995//cell projection;GO:0044295//axonal growth cone;GO:0045202//synapse	GO:0000166//nucleotide binding;GO:0003774//motor activity;GO:0003779//actin binding;GO:0005096//GTPase activator activity;GO:0005515//protein binding;GO:0005524//ATP binding;GO:0046872//metal ion binding	GO:0007165//signal transduction;GO:0007601//visual perception;GO:0034329//cell junction assembly;GO:0035556//intracellular signal transduction;GO:0043547//positive regulation of GTPase activity;GO:0045198//establishment of epithelial cell apical/basal polarity;GO:0051056//regulation of small GTPase mediated signal transduction	--	15	-	71888004	71916492	6970	annot_exons	novel_circ_013524
novel_circ_013556	0	2	0	0	0	18	3	0	9	5	0	18.4961	0	0	0	76.5023	25.6408	0	92.8151	99.5144	3.69922	58.8945	3.99284	0.0123931	0.978611	ENSG00000066933	MYO9A	myosin IXA [Source:HGNC Symbol;Acc:HGNC:7608]	-	-	-	-	GO:0005737//cytoplasm;GO:0005829//cytosol;GO:0016020//membrane;GO:0016021//integral component of membrane;GO:0016459//myosin complex;GO:0016461//unconventional myosin complex;GO:0030054//cell junction;GO:0030426//growth cone;GO:0042995//cell projection;GO:0044295//axonal growth cone;GO:0045202//synapse	GO:0000166//nucleotide binding;GO:0003774//motor activity;GO:0003779//actin binding;GO:0005096//GTPase activator activity;GO:0005515//protein binding;GO:0005524//ATP binding;GO:0046872//metal ion binding	GO:0007165//signal transduction;GO:0007601//visual perception;GO:0034329//cell junction assembly;GO:0035556//intracellular signal transduction;GO:0043547//positive regulation of GTPase activity;GO:0045198//establishment of epithelial cell apical/basal polarity;GO:0051056//regulation of small GTPase mediated signal transduction	--	15	-	72027731	72046634	1069	annot_exons	hsa_circ_001936
novel_circ_013635	3	3	10	5	4	5	0	3	0	0	31.0707	27.7441	121.495	42.0897	55.0176	21.2506	0	26.1406	0	0	55.4834	9.47825	-2.54936	0.0273571	0.978611	ENSG00000178741	COX5A	cytochrome c oxidase subunit 5A [Source:HGNC Symbol;Acc:HGNC:2267]	Metabolism;Human Diseases;Human Diseases;Human Diseases;Human Diseases;Human Diseases;Human Diseases;Organismal Systems;Human Diseases;Human Diseases;Human Diseases;Metabolism;Organismal Systems	Global and overview maps;Neurodegenerative disease;Neurodegenerative disease;Neurodegenerative disease;Neurodegenerative disease;Neurodegenerative disease;Neurodegenerative disease;Environmental adaptation;Cancer: overview;Cardiovascular disease;Endocrine and metabolic disease;Energy metabolism;Circulatory system	ko01100//Metabolic pathways;ko05022//Pathways of neurodegeneration - multiple diseases;ko05010//Alzheimer disease;ko05014//Amyotrophic lateral sclerosis;ko05016//Huntington disease;ko05020//Prion disease;ko05012//Parkinson disease;ko04714//Thermogenesis;ko05208//Chemical carcinogenesis - reactive oxygen species;ko05415//Diabetic cardiomyopathy;ko04932//Non-alcoholic fatty liver disease;ko00190//O…	K02264;K02264;K02264;K02264;K02264;K02264;K02264;K02264;K02264;K02264;K02264;K02264;K02264	GO:0005739//mitochondrion;GO:0005743//mitochondrial inner membrane;GO:0005751//mitochondrial respiratory chain complex IV;GO:0016020//membrane;GO:0031966//mitochondrial membrane	GO:0004129//cytochrome-c oxidase activity;GO:0005515//protein binding;GO:0009055//electron carrier activity;GO:0046872//metal ion binding	GO:0006119//oxidative phosphorylation;GO:0006123//mitochondrial electron transport, cytochrome c to oxygen;GO:0045333//cellular respiration;GO:1902600//hydrogen ion transmembrane transport	--	15	-	74923648	74929232	362	annot_exons	hsa_circ_0006810
novel_circ_013807	6	2	5	4	0	0	0	0	1	0	62.1414	18.4961	60.7474	33.6717	0	0	0	0	10.3128	0	35.0113	2.06256	-4.08532	0.0149652	0.978611	ENSG00000136381	IREB2	iron responsive element binding protein 2 [Source:HGNC Symbol;Acc:HGNC:6115]	-	-	-	-	GO:0005737//cytoplasm;GO:0005739//mitochondrion;GO:0005829//cytosol	GO:0003723//RNA binding;GO:0003994//aconitate hydratase activity;GO:0005515//protein binding;GO:0030350//iron-responsive element binding;GO:0030371//translation repressor activity;GO:0046872//metal ion binding;GO:0051536//iron-sulfur cluster binding;GO:0051539//4 iron, 4 sulfur cluster binding	GO:0006099//tricarboxylic acid cycle;GO:0006101//citrate metabolic process;GO:0006417//regulation of translation;GO:0006782//protoporphyrinogen IX biosynthetic process;GO:0006826//iron ion transport;GO:0006879//cellular iron ion homeostasis;GO:0009791//post-embryonic development;GO:0010468//regulation of gene expression;GO:0017148//negative regulation of translation;GO:0030316//osteoclast differe…	--	15	+	78488647	78497311	830	annot_exons	hsa_circ_0036471
novel_circ_013867	7	14	8	13	5	10	2	4	0	0	72.4983	129.473	97.1959	109.433	68.772	42.5013	17.0939	34.8541	0	0	95.4744	18.8899	-2.3375	0.00831368	0.978611	ENSG00000140598	EFL1	elongation factor like GTPase 1 [Source:HGNC Symbol;Acc:HGNC:25789]	Genetic Information Processing	Translation	ko03008//Ribosome biogenesis in eukaryotes	K14536	GO:1990904//ribonucleoprotein complex	GO:0000166//nucleotide binding;GO:0003746//translation elongation factor activity;GO:0003924//GTPase activity;GO:0005525//GTP binding;GO:0043022//ribosome binding	GO:0006412//translation;GO:0006414//translational elongation;GO:0042254//ribosome biogenesis;GO:0042256//mature ribosome assembly;GO:0046039//GTP metabolic process	--	15	-	82151465	82152423	959	one_exon	hsa_circ_0005745
novel_circ_013884	9	18	8	10	13	0	11	5	2	0	93.2121	166.465	97.1959	84.1793	178.807	0	94.0163	43.5677	20.6256	0	123.972	31.6419	-1.9701	0.0348557	0.978611	ENSG00000156232	WHAMM	WASP homolog associated with actin, golgi membranes and microtubules [Source:HGNC Symbol;Acc:HGNC:30493]	Cellular Processes	Cellular community - eukaryotes	ko04530//Tight junction	K20479	GO:0000139//Golgi membrane;GO:0005737//cytoplasm;GO:0005793//endoplasmic reticulum-Golgi intermediate compartment;GO:0005794//Golgi apparatus;GO:0005829//cytosol;GO:0005874//microtubule;GO:0016020//membrane;GO:0030659//cytoplasmic vesicle membrane;GO:0031410//cytoplasmic vesicle;GO:0033116//endoplasmic reticulum-Golgi intermediate compartment membrane	GO:0003779//actin binding;GO:0008017//microtubule binding;GO:0031267//small GTPase binding;GO:0071933//Arp2/3 complex binding	GO:0006888//ER to Golgi vesicle-mediated transport;GO:0007015//actin filament organization;GO:0030032//lamellipodium assembly;GO:0034314//Arp2/3 complex-mediated actin nucleation;GO:0048041//focal adhesion assembly;GO:0051127//positive regulation of actin nucleation;GO:0090527//actin filament reorganization;GO:0097320//membrane tubulation	--	15	+	82813103	82819488	661	annot_exons	novel_circ_013884
novel_circ_014145	7	0	5	6	8	2	2	1	2	0	72.4983	0	60.7474	50.5076	110.035	8.50026	17.0939	8.71353	20.6256	0	58.7577	10.9866	-2.41903	0.0406427	0.978611	ENSG00000173575	CHD2	chromodomain helicase DNA binding protein 2 [Source:HGNC Symbol;Acc:HGNC:1917]	-	-	-	-	GO:0005634//nucleus	GO:0000166//nucleotide binding;GO:0000978//RNA polymerase II core promoter proximal region sequence-specific DNA binding;GO:0003677//DNA binding;GO:0003678//DNA helicase activity;GO:0003723//RNA binding;GO:0004386//helicase activity;GO:0005515//protein binding;GO:0005524//ATP binding;GO:0016787//hydrolase activity;GO:0016887//ATPase activity;GO:0042393//histone binding	GO:0006325//chromatin organization;GO:0006338//chromatin remodeling;GO:0007517//muscle organ development;GO:0032508//DNA duplex unwinding	--	15	+	92953357	92974950	1325	annot_exons	novel_circ_014145
novel_circ_014220	3	3	6	1	0	0	0	0	0	0	31.0707	27.7441	72.8969	8.41793	0	0	0	0	0	0	28.0259	0.001	-14.7745	0.0156235	0.978611	ENSG00000247809	-	-	-	-	-	-	-	-	-	-	15	-	96282832	96290783	5264	annot_exons	hsa_circ_0004200
novel_circ_014355	0	0	0	1	0	0	2	8	4	7	0	0	0	8.41793	0	0	17.0939	69.7083	41.2511	139.32	1.68359	53.4747	4.98925	0.00759816	0.978611	ENSG00000103342	GSPT1	G1 to S phase transition 1 [Source:HGNC Symbol;Acc:HGNC:4621]	Genetic Information Processing	Translation	ko03015//mRNA surveillance pathway	K03267	GO:0005737//cytoplasm;GO:0005829//cytosol;GO:0018444//translation release factor complex	GO:0000166//nucleotide binding;GO:0003723//RNA binding;GO:0003747//translation release factor activity;GO:0003924//GTPase activity;GO:0005515//protein binding;GO:0005525//GTP binding	GO:0000082//G1/S transition of mitotic cell cycle;GO:0000184//nuclear-transcribed mRNA catabolic process, nonsense-mediated decay;GO:0002184//cytoplasmic translational termination;GO:0006412//translation;GO:0006415//translational termination;GO:0006449//regulation of translational termination;GO:0006479//protein methylation	--	16	-	11886471	11887750	477	annot_exons	novel_circ_014355
novel_circ_014666	8	6	5	0	0	0	0	0	0	0	82.8552	55.4883	60.7474	0	0	0	0	0	0	0	39.8182	0.001	-15.2811	0.00906169	0.978611	ENSG00000103534	TMC5	transmembrane channel like 5 [Source:HGNC Symbol;Acc:HGNC:22999]	-	-	-	-	GO:0005887//integral component of plasma membrane;GO:0016020//membrane;GO:0016021//integral component of membrane;GO:0070062//extracellular exosome	GO:0008381//mechanically-gated ion channel activity	GO:0006811//ion transport;GO:0034220//ion transmembrane transport	--	16	+	19439960	19440826	867	one_exon	novel_circ_014666
novel_circ_014833	5	4	0	0	3	0	0	0	0	0	51.7845	36.9922	0	0	41.2632	0	0	0	0	0	26.008	0.001	-14.6667	0.0343189	0.978611	ENSG00000168434	COG7	component of oligomeric golgi complex 7 [Source:HGNC Symbol;Acc:HGNC:18622]	-	-	-	-	GO:0000139//Golgi membrane;GO:0005730//nucleolus;GO:0005794//Golgi apparatus;GO:0016020//membrane;GO:0017119//Golgi transport complex;GO:0032588//trans-Golgi network membrane;GO:0043231//intracellular membrane-bounded organelle	GO:0005515//protein binding	GO:0000301//retrograde transport, vesicle recycling within Golgi;GO:0006486//protein glycosylation;GO:0006886//intracellular protein transport;GO:0006890//retrograde vesicle-mediated transport, Golgi to ER;GO:0007030//Golgi organization;GO:0015031//protein transport;GO:0033365//protein localization to organelle;GO:0034067//protein localization to Golgi apparatus;GO:0050821//protein stabilization;…	--	16	-	23413448	23418827	400	annot_exons	novel_circ_014833
novel_circ_014907	4	0	5	3	0	0	0	0	0	0	41.4276	0	60.7474	25.2538	0	0	0	0	0	0	25.4858	0.001	-14.6374	0.0360294	0.978611	ENSG00000155666	KDM8	lysine demethylase 8 [Source:HGNC Symbol;Acc:HGNC:25840]	-	-	-	-	GO:0005634//nucleus;GO:0005654//nucleoplasm;GO:0005694//chromosome;GO:0005829//cytosol	GO:0003682//chromatin binding;GO:0004175//endopeptidase activity;GO:0004177//aminopeptidase activity;GO:0005515//protein binding;GO:0008233//peptidase activity;GO:0016491//oxidoreductase activity;GO:0016706//oxidoreductase activity, acting on paired donors, with incorporation or reduction of molecular oxygen, 2-oxoglutarate as one donor, and incorporation of one atom each of oxygen into both dono…	GO:0000086//G2/M transition of mitotic cell cycle;GO:0006325//chromatin organization;GO:0006508//proteolysis;GO:0007049//cell cycle;GO:0031648//protein destabilization;GO:0032922//circadian regulation of gene expression;GO:0045892//negative regulation of transcription, DNA-templated;GO:0045893//positive regulation of transcription, DNA-templated;GO:0048511//rhythmic process;GO:0070544//histone H3…	--	16	+	27213585	27215989	506	annot_exons	hsa_circ_0038705
novel_circ_015013	0	0	2	0	0	5	15	11	0	3	0	0	24.299	0	0	21.2506	128.204	95.8489	0	59.7086	4.85979	61.0024	3.6499	0.0270581	0.978611	ENSG00000103126	AXIN1	axin 1 [Source:HGNC Symbol;Acc:HGNC:903]	Human Diseases;Human Diseases;Human Diseases;Human Diseases;Environmental Information Processing;Human Diseases;Human Diseases;Environmental Information Processing;Human Diseases;Human Diseases;Cellular Processes;Human Diseases;Human Diseases;Human Diseases	Cancer: overview;Neurodegenerative disease;Neurodegenerative disease;Infectious disease: viral;Signal transduction;Cancer: specific types;Endocrine and metabolic disease;Signal transduction;Cancer: specific types;Cancer: specific types;Cellular community - eukaryotes;Cancer: specific types;Cancer: specific types;Cancer: specific types	ko05200//Pathways in cancer;ko05022//Pathways of neurodegeneration - multiple diseases;ko05010//Alzheimer disease;ko05165//Human papillomavirus infection;ko04310//Wnt signaling pathway;ko05225//Hepatocellular carcinoma;ko04934//Cushing syndrome;ko04390//Hippo signaling pathway;ko05224//Breast cancer;ko05226//Gastric cancer;ko04550//Signaling pathways regulating pluripotency of stem cells;ko05210/…	K02157;K02157;K02157;K02157;K02157;K02157;K02157;K02157;K02157;K02157;K02157;K02157;K02157;K02157	GO:0005634//nucleus;GO:0005737//cytoplasm;GO:0005829//cytosol;GO:0005886//plasma membrane;GO:0005938//cell cortex;GO:0015630//microtubule cytoskeleton;GO:0016020//membrane;GO:0016328//lateral plasma membrane;GO:0030877//beta-catenin destruction complex;GO:0031410//cytoplasmic vesicle;GO:0032991//macromolecular complex;GO:0048471//perinuclear region of cytoplasm;GO:0071944//cell periphery;GO:19909…	GO:0002039//p53 binding;GO:0005515//protein binding;GO:0008013//beta-catenin binding;GO:0008022//protein C-terminus binding;GO:0019899//enzyme binding;GO:0019901//protein kinase binding;GO:0019904//protein domain specific binding;GO:0030159//receptor signaling complex scaffold activity;GO:0031625//ubiquitin protein ligase binding;GO:0035591//signaling adaptor activity;GO:0042802//identical protei…	GO:0000209//protein polyubiquitination;GO:0001701//in utero embryonic development;GO:0001932//regulation of protein phosphorylation;GO:0001934//positive regulation of protein phosphorylation;GO:0006913//nucleocytoplasmic transport;GO:0006915//apoptotic process;GO:0007605//sensory perception of sound;GO:0009950//dorsal/ventral axis specification;GO:0009953//dorsal/ventral pattern formation;GO:0010…	--	16	-	304304	314683	376	annot_exons	hsa_circ_0037158
novel_circ_015216	0	2	0	1	0	8	12	13	3	6	0	18.4961	0	8.41793	0	34.001	102.563	113.276	30.9384	119.417	5.3828	80.0392	3.89428	0.000936546	0.978611	ENSG00000102921	N4BP1	NEDD4 binding protein 1 [Source:HGNC Symbol;Acc:HGNC:29850]	-	-	-	-	GO:0005634//nucleus;GO:0005730//nucleolus;GO:0005737//cytoplasm;GO:0005829//cytosol;GO:0016605//PML body	GO:0003723//RNA binding;GO:0003729//mRNA binding;GO:0004518//nuclease activity;GO:0004540//ribonuclease activity;GO:0005515//protein binding;GO:0016787//hydrolase activity;GO:0043130//ubiquitin binding	GO:0001818//negative regulation of cytokine production;GO:0002376//immune system process;GO:0031397//negative regulation of protein ubiquitination;GO:0032435//negative regulation of proteasomal ubiquitin-dependent protein catabolic process;GO:0034644//cellular response to UV;GO:0045071//negative regulation of viral genome replication;GO:0045087//innate immune response;GO:0045088//regulation of in…	--	16	-	48553539	48562444	1822	annot_exons	novel_circ_015216
novel_circ_015254	0	0	0	0	0	4	3	3	0	2	0	0	0	0	0	17.0005	25.6408	26.1406	0	39.8057	0.001	21.7175	14.4066	0.0282248	0.978611	ENSG00000090565	RAB11FIP3	RAB11 family interacting protein 3 [Source:HGNC Symbol;Acc:HGNC:17224]	Cellular Processes	Transport and catabolism	ko04144//Endocytosis	K12485	GO:0005654//nucleoplasm;GO:0005737//cytoplasm;GO:0005739//mitochondrion;GO:0005768//endosome;GO:0005813//centrosome;GO:0005815//microtubule organizing center;GO:0005829//cytosol;GO:0005856//cytoskeleton;GO:0010008//endosome membrane;GO:0016020//membrane;GO:0030139//endocytic vesicle;GO:0030496//midbody;GO:0032154//cleavage furrow;GO:0034451//centriolar satellite;GO:0043231//intracellular membrane…	GO:0005509//calcium ion binding;GO:0005515//protein binding;GO:0031267//small GTPase binding;GO:0042803//protein homodimerization activity;GO:0046872//metal ion binding;GO:0051959//dynein light intermediate chain binding	GO:0007049//cell cycle;GO:0016192//vesicle-mediated transport;GO:0032456//endocytic recycling;GO:0032465//regulation of cytokinesis;GO:0051301//cell division;GO:0061512//protein localization to cilium;GO:0070164//negative regulation of adiponectin secretion	--	16	+	503004	510800	339	annot_exons	hsa_circ_0037192
novel_circ_015273	0	2	3	4	2	0	0	0	0	0	0	18.4961	36.4485	33.6717	27.5088	0	0	0	0	0	23.225	0.001	-14.5034	0.0203904	0.978611	ENSG00000177200	CHD9	chromodomain helicase DNA binding protein 9 [Source:HGNC Symbol;Acc:HGNC:25701]	-	-	-	-	GO:0005634//nucleus;GO:0005654//nucleoplasm;GO:0005737//cytoplasm;GO:0005829//cytosol	GO:0000166//nucleotide binding;GO:0003677//DNA binding;GO:0003678//DNA helicase activity;GO:0004386//helicase activity;GO:0005515//protein binding;GO:0005524//ATP binding;GO:0016787//hydrolase activity;GO:0016887//ATPase activity	GO:0006325//chromatin organization;GO:0006338//chromatin remodeling;GO:0032508//DNA duplex unwinding	--	16	+	53155926	53229100	3126	annot_exons	novel_circ_015273
novel_circ_015409	14	13	4	8	0	60	25	57	6	12	144.997	120.225	48.5979	67.3435	0	255.008	213.673	496.671	61.8767	238.834	76.2325	253.213	1.73187	0.0455264	0.978611	ENSG00000172775	PSME3IP1	proteasome activator subunit 3 interacting protein 1 [Source:HGNC Symbol;Acc:HGNC:29856]	-	-	-	-	GO:0005634//nucleus	GO:0005515//protein binding	GO:0032091//negative regulation of protein binding;GO:1901799//negative regulation of proteasomal protein catabolic process	--	16	-	57164001	57173869	586	annot_exons	hsa_circ_0006886
novel_circ_015465	0	0	0	0	0	0	4	4	1	3	0	0	0	0	0	0	34.1877	34.8541	10.3128	59.7086	0.001	27.8127	14.7635	0.0180259	0.978611	ENSG00000166548	TK2	thymidine kinase 2 [Source:HGNC Symbol;Acc:HGNC:11831]	Metabolism;Metabolism;Metabolism	Global and overview maps;Xenobiotics biodegradation and metabolism;Nucleotide metabolism	ko01100//Metabolic pathways;ko00983//Drug metabolism - other enzymes;ko00240//Pyrimidine metabolism	K00857;K00857;K00857	GO:0005737//cytoplasm;GO:0005739//mitochondrion;GO:0005759//mitochondrial matrix	GO:0000166//nucleotide binding;GO:0004137//deoxycytidine kinase activity;GO:0004797//thymidine kinase activity;GO:0005524//ATP binding;GO:0016301//kinase activity;GO:0016740//transferase activity;GO:0019136//deoxynucleoside kinase activity;GO:0019206//nucleoside kinase activity	GO:0006139//nucleobase-containing compound metabolic process;GO:0009117//nucleotide metabolic process;GO:0009157//deoxyribonucleoside monophosphate biosynthetic process;GO:0009165//nucleotide biosynthetic process;GO:0016310//phosphorylation;GO:0043097//pyrimidine nucleoside salvage;GO:0044249//cellular biosynthetic process;GO:0046092//deoxycytidine metabolic process;GO:0046104//thymidine metaboli…	--	16	-	66517136	66517877	169	annot_exons	novel_circ_015465
novel_circ_015562	0	0	3	7	3	0	0	0	0	0	0	0	36.4485	58.9255	41.2632	0	0	0	0	0	27.3274	0.001	-14.7381	0.0289357	0.978611	ENSG00000072736	NFATC3	nuclear factor of activated T cells 3 [Source:HGNC Symbol;Acc:HGNC:7777]	Environmental Information Processing;Human Diseases;Human Diseases;Human Diseases;Human Diseases;Human Diseases;Human Diseases;Organismal Systems;Environmental Information Processing;Environmental Information Processing;Human Diseases;Cellular Processes;Organismal Systems;Organismal Systems;Organismal Systems;Organismal Systems;Organismal Systems;Organismal Systems;Human Diseases	Signal transduction;Infectious disease: viral;Infectious disease: viral;Infectious disease: viral;Cardiovascular disease;Infectious disease: bacterial;Infectious disease: viral;Development and regeneration;Signal transduction;Signal transduction;Infectious disease: viral;Cell growth and death;Endocrine system;Immune system;Immune system;Immune system;Immune system;Immune system;Cancer: overview	ko04010//MAPK signaling pathway;ko05163//Human cytomegalovirus infection;ko05166//Human T-cell leukemia virus 1 infection;ko05170//Human immunodeficiency virus 1 infection;ko05417//Lipid and atherosclerosis;ko05135//Yersinia infection;ko05167//Kaposi sarcoma-associated herpesvirus infection;ko04360//Axon guidance;ko04022//cGMP-PKG signaling pathway;ko04310//Wnt signaling pathway;ko05161//Hepatiti…	K17333;K17333;K17333;K17333;K17333;K17333;K17333;K17333;K17333;K17333;K17333;K17333;K17333;K17333;K17333;K17333;K17333;K17333;K17333	GO:0000785//chromatin;GO:0005634//nucleus;GO:0005654//nucleoplasm;GO:0005667//transcription factor complex;GO:0005737//cytoplasm;GO:0005829//cytosol	GO:0000978//RNA polymerase II core promoter proximal region sequence-specific DNA binding;GO:0000981//RNA polymerase II transcription factor activity, sequence-specific DNA binding;GO:0001227//transcriptional repressor activity, RNA polymerase II transcription regulatory region sequence-specific binding;GO:0001228//transcriptional activator activity, RNA polymerase II transcription regulatory reg…	GO:0006355//regulation of transcription, DNA-templated;GO:0006357//regulation of transcription from RNA polymerase II promoter;GO:0006954//inflammatory response;GO:0010468//regulation of gene expression;GO:0033173//calcineurin-NFAT signaling cascade;GO:0045893//positive regulation of transcription, DNA-templated;GO:0045944//positive regulation of transcription from RNA polymerase II promoter;GO:1…	RHD	16	+	68166843	68191775	1505	annot_exons	novel_circ_015562
novel_circ_015572	2	2	4	2	0	0	0	0	0	0	20.7138	18.4961	48.5979	16.8359	0	0	0	0	0	0	20.9287	0.001	-14.3532	0.0377847	0.978611	ENSG00000103064	SLC7A6	solute carrier family 7 member 6 [Source:HGNC Symbol;Acc:HGNC:11064]	-	-	-	-	GO:0005886//plasma membrane;GO:0005887//integral component of plasma membrane;GO:0016020//membrane;GO:0016021//integral component of membrane;GO:0016323//basolateral plasma membrane	GO:0005515//protein binding;GO:0015171//amino acid transmembrane transporter activity;GO:0015174//basic amino acid transmembrane transporter activity;GO:0015179//L-amino acid transmembrane transporter activity;GO:0015297//antiporter activity;GO:0022857//transmembrane transporter activity	GO:0003333//amino acid transmembrane transport;GO:0006865//amino acid transport;GO:0015807//L-amino acid transport;GO:0015822//ornithine transport;GO:0055085//transmembrane transport;GO:1902475//L-alpha-amino acid transmembrane transport;GO:1990822//basic amino acid transmembrane transport	--	16	+	68274691	68275249	559	one_exon	hsa_circ_0007669
novel_circ_015844	0	0	0	0	0	0	11	3	0	2	0	0	0	0	0	0	94.0163	26.1406	0	39.8057	0.001	31.9925	14.9654	0.0208639	0.978611	NA	-	-	-	-	-	-	-	-	-	-	16	+	742250	742543	294	intergenic	hsa_circ_0006173
novel_circ_016082	0	0	0	0	0	0	0	6	2	5	0	0	0	0	0	0	0	52.2812	20.6256	99.5144	0.001	34.4842	15.0736	0.0188695	0.978611	ENSG00000158545	ZC3H18	zinc finger CCCH-type containing 18 [Source:HGNC Symbol;Acc:HGNC:25091]	-	-	-	-	GO:0005634//nucleus;GO:0016607//nuclear speck;GO:0032991//macromolecular complex;GO:1990904//ribonucleoprotein complex	GO:0003723//RNA binding;GO:0005515//protein binding;GO:0030674//protein binding, bridging;GO:0046872//metal ion binding	GO:0050779//RNA destabilization	--	16	+	88598178	88609051	518	annot_exons	novel_circ_016082
novel_circ_016115	7	0	0	9	8	4	0	0	0	0	72.4983	0	0	75.7614	110.035	17.0005	0	0	0	0	51.659	3.4001	-3.92537	0.0434665	0.978611	ENSG00000167522	ANKRD11	ankyrin repeat domain 11 [Source:HGNC Symbol;Acc:HGNC:21316]	-	-	-	-	GO:0005634//nucleus;GO:0005654//nucleoplasm;GO:0005829//cytosol	GO:0005515//protein binding;GO:0042802//identical protein binding	GO:0009653//anatomical structure morphogenesis;GO:0042475//odontogenesis of dentin-containing tooth;GO:0048705//skeletal system morphogenesis;GO:0060325//face morphogenesis	--	16	-	89418284	89422305	4022	exon_intron	hsa_circ_0004566
novel_circ_016172	12	10	9	9	0	2	0	2	5	0	124.283	92.4804	109.345	75.7614	0	8.50026	0	17.4271	51.5639	0	80.374	15.4983	-2.37462	0.0486491	0.978611	ENSG00000187824	TMEM220	transmembrane protein 220 [Source:HGNC Symbol;Acc:HGNC:33757]	-	-	-	-	GO:0016020//membrane;GO:0016021//integral component of membrane	GO:0005515//protein binding	-	--	17	-	10725011	10726264	185	annot_exons	hsa_circ_0042088
novel_circ_016258	0	0	0	0	0	16	0	1	0	4	0	0	0	0	0	68.0021	0	8.71353	0	79.6115	0.001	31.2654	14.9323	0.027046	0.978611	ENSG00000011295	TTC19	tetratricopeptide repeat domain 19 [Source:HGNC Symbol;Acc:HGNC:26006]	-	-	-	-	GO:0005739//mitochondrion;GO:0005743//mitochondrial inner membrane;GO:0005813//centrosome;GO:0016020//membrane;GO:0030496//midbody;GO:0070469//respiratory chain	GO:0005515//protein binding	GO:0000281//mitotic cytokinesis;GO:0007049//cell cycle;GO:0034551//mitochondrial respiratory chain complex III assembly;GO:0051301//cell division	--	17	+	16001915	16006568	500	annot_exons	novel_circ_016258
novel_circ_016343	0	3	0	0	0	11	8	3	4	4	0	27.7441	0	0	0	46.7514	68.3755	26.1406	41.2511	79.6115	5.54883	52.426	3.24003	0.00991342	0.978611	ENSG00000171953	ATPAF2	ATP synthase mitochondrial F1 complex assembly factor 2 [Source:HGNC Symbol;Acc:HGNC:18802]	-	-	-	-	GO:0005739//mitochondrion;GO:0005829//cytosol;GO:0016607//nuclear speck	GO:0005515//protein binding	GO:0033615//mitochondrial proton-transporting ATP synthase complex assembly;GO:0043461//proton-transporting ATP synthase complex assembly	--	17	-	18021123	18026416	740	annot_exons	hsa_circ_0042268
novel_circ_016365	13	7	5	9	6	5	6	0	1	0	134.64	64.7363	60.7474	75.7614	82.5264	21.2506	51.2816	0	10.3128	0	83.6822	16.569	-2.33643	0.01071	0.978611	ENSG00000132383	RPA1	replication protein A1 [Source:HGNC Symbol;Acc:HGNC:10289]	Genetic Information Processing;Genetic Information Processing;Genetic Information Processing;Genetic Information Processing;Genetic Information Processing	Replication and repair;Replication and repair;Replication and repair;Replication and repair;Replication and repair	ko03460//Fanconi anemia pathway;ko03420//Nucleotide excision repair;ko03440//Homologous recombination;ko03030//DNA replication;ko03430//Mismatch repair	K07466;K07466;K07466;K07466;K07466	GO:0000781//chromosome, telomeric region;GO:0005634//nucleus;GO:0005654//nucleoplasm;GO:0005662//DNA replication factor A complex;GO:0016605//PML body	GO:0003676//nucleic acid binding;GO:0003677//DNA binding;GO:0003684//damaged DNA binding;GO:0003697//single-stranded DNA binding;GO:0005515//protein binding;GO:0043047//single-stranded telomeric DNA binding;GO:0046872//metal ion binding;GO:0098505//G-rich strand telomeric DNA binding	GO:0000723//telomere maintenance;GO:0000724//double-strand break repair via homologous recombination;GO:0006260//DNA replication;GO:0006261//DNA-dependent DNA replication;GO:0006268//DNA unwinding involved in DNA replication;GO:0006281//DNA repair;GO:0006284//base-excision repair;GO:0006289//nucleotide-excision repair;GO:0006298//mismatch repair;GO:0006310//DNA recombination;GO:0006974//cellular …	--	17	+	1842803	1844686	239	annot_exons	hsa_circ_0005946
novel_circ_016408	0	0	0	0	0	0	5	0	4	2	0	0	0	0	0	0	42.7347	0	41.2511	39.8057	0.001	24.7583	14.5956	0.0457445	0.978611	ENSG00000083290	ULK2	unc-51 like autophagy activating kinase 2 [Source:HGNC Symbol;Acc:HGNC:13480]	Human Diseases;Human Diseases;Human Diseases;Human Diseases;Environmental Information Processing;Cellular Processes;Human Diseases;Cellular Processes	Neurodegenerative disease;Neurodegenerative disease;Neurodegenerative disease;Neurodegenerative disease;Signal transduction;Transport and catabolism;Neurodegenerative disease;Transport and catabolism	ko05022//Pathways of neurodegeneration - multiple diseases;ko05010//Alzheimer disease;ko05014//Amyotrophic lateral sclerosis;ko05016//Huntington disease;ko04150//mTOR signaling pathway;ko04140//Autophagy - animal;ko05017//Spinocerebellar ataxia;ko04136//Autophagy - other	K08269;K08269;K08269;K08269;K08269;K08269;K08269;K08269	GO:0005737//cytoplasm;GO:0016020//membrane;GO:0030659//cytoplasmic vesicle membrane;GO:0031410//cytoplasmic vesicle;GO:0034045//pre-autophagosomal structure membrane	GO:0000166//nucleotide binding;GO:0004672//protein kinase activity;GO:0004674//protein serine/threonine kinase activity;GO:0004712//protein serine/threonine/tyrosine kinase activity;GO:0005515//protein binding;GO:0005524//ATP binding;GO:0016301//kinase activity;GO:0016740//transferase activity	GO:0000045//autophagosome assembly;GO:0000422//mitophagy;GO:0006468//protein phosphorylation;GO:0006914//autophagy;GO:0007165//signal transduction;GO:0007399//nervous system development;GO:0007409//axonogenesis;GO:0010508//positive regulation of autophagy;GO:0016310//phosphorylation;GO:0018105//peptidyl-serine phosphorylation;GO:0034727//piecemeal microautophagy of nucleus;GO:0042594//response to…	--	17	-	19816749	19826186	309	annot_exons	hsa_circ_0042398
novel_circ_016477	0	2	3	5	2	0	0	0	0	0	0	18.4961	36.4485	42.0897	27.5088	0	0	0	0	0	24.9086	0.001	-14.6044	0.0155556	0.978611	ENSG00000167720	SRR	serine racemase [Source:HGNC Symbol;Acc:HGNC:14398]	Metabolism;Metabolism;Metabolism	Global and overview maps;Amino acid metabolism;Metabolism of other amino acids	ko01100//Metabolic pathways;ko00260//Glycine, serine and threonine metabolism;ko00470//D-Amino acid metabolism	K12235;K12235;K12235	GO:0005737//cytoplasm;GO:0005829//cytosol;GO:0005886//plasma membrane;GO:0043025//neuronal cell body;GO:0045177//apical part of cell	GO:0000166//nucleotide binding;GO:0000287//magnesium ion binding;GO:0003824//catalytic activity;GO:0003941//L-serine ammonia-lyase activity;GO:0005509//calcium ion binding;GO:0005515//protein binding;GO:0005524//ATP binding;GO:0008721//D-serine ammonia-lyase activity;GO:0016594//glycine binding;GO:0016829//lyase activity;GO:0016853//isomerase activity;GO:0018114//threonine racemase activity;GO:00…	GO:0006520//cellular amino acid metabolic process;GO:0006563//L-serine metabolic process;GO:0007420//brain development;GO:0007568//aging;GO:0008152//metabolic process;GO:0009069//serine family amino acid metabolic process;GO:0009410//response to xenobiotic stimulus;GO:0014070//response to organic cyclic compound;GO:0032496//response to lipopolysaccharide;GO:0042866//pyruvate biosynthetic process;…	--	17	+	2315557	2318929	403	annot_exons	novel_circ_016477
novel_circ_016832	6	3	2	6	2	0	0	2	0	0	62.1414	27.7441	24.299	50.5076	27.5088	0	0	17.4271	0	0	38.4402	3.48541	-3.46321	0.0102011	0.978611	ENSG00000166750	SLFN5	schlafen family member 5 [Source:HGNC Symbol;Acc:HGNC:28286]	-	-	-	-	GO:0005634//nucleus	GO:0000166//nucleotide binding;GO:0005524//ATP binding	GO:0030154//cell differentiation	--	17	+	35258651	35261096	1296	annot_exons	hsa_circ_0043108
novel_circ_016874	7	5	6	8	5	42	12	16	13	6	72.4983	46.2402	72.8969	67.3435	68.772	178.505	102.563	139.417	134.066	119.417	65.5502	134.794	1.04008	0.0415506	0.978611	ENSG00000278259	MYO19	myosin XIX [Source:HGNC Symbol;Acc:HGNC:26234]	-	-	-	-	GO:0005737//cytoplasm;GO:0005739//mitochondrion;GO:0005741//mitochondrial outer membrane;GO:0005829//cytosol;GO:0005856//cytoskeleton;GO:0015629//actin cytoskeleton;GO:0016020//membrane;GO:0016459//myosin complex;GO:0031982//vesicle	GO:0000146//microfilament motor activity;GO:0000166//nucleotide binding;GO:0003774//motor activity;GO:0003779//actin binding;GO:0005515//protein binding;GO:0005524//ATP binding;GO:0016887//ATPase activity;GO:0032027//myosin light chain binding;GO:0051015//actin filament binding;GO:0060002//plus-end directed microfilament motor activity	GO:0007015//actin filament organization;GO:0030050//vesicle transport along actin filament;GO:0032465//regulation of cytokinesis;GO:0034642//mitochondrion migration along actin filament;GO:0090140//regulation of mitochondrial fission	--	17	-	36509062	36511455	337	annot_exons	hsa_circ_0003507
novel_circ_016956	1	2	0	0	0	6	7	6	7	0	10.3569	18.4961	0	0	0	25.5008	59.8285	52.2812	72.1895	0	5.7706	41.96	2.86222	0.0380127	0.978611	ENSG00000275066	SYNRG	synergin gamma [Source:HGNC Symbol;Acc:HGNC:557]	-	-	-	-	GO:0005737//cytoplasm;GO:0005794//Golgi apparatus;GO:0016020//membrane;GO:0030121//AP-1 adaptor complex;GO:0030130//clathrin coat of trans-Golgi network vesicle;GO:0030136//clathrin-coated vesicle;GO:0031410//cytoplasmic vesicle;GO:0048471//perinuclear region of cytoplasm	GO:0005515//protein binding	GO:0006886//intracellular protein transport;GO:0006897//endocytosis;GO:0015031//protein transport	--	17	-	37576341	37585430	1159	annot_exons	hsa_circ_0043297
novel_circ_017162	8	3	1	1	5	5	0	0	0	0	82.8552	27.7441	12.1495	8.41793	68.772	21.2506	0	0	0	0	39.9877	4.25013	-3.23398	0.0298941	0.978611	ENSG00000168610	STAT3	signal transducer and activator of transcription 3 [Source:HGNC Symbol;Acc:HGNC:11364]	Human Diseases;Human Diseases;Human Diseases;Human Diseases;Human Diseases;Human Diseases;Human Diseases;Human Diseases;Human Diseases;Organismal Systems;Human Diseases;Environmental Information Processing;Cellular Processes;Human Diseases;Human Diseases;Human Diseases;Cellular Processes;Environmental Information Processing;Organismal Systems;Environmental Information Processing;Human Diseases;Or…	Cancer: overview;Infectious disease: viral;Infectious disease: viral;Infectious disease: viral;Cardiovascular disease;Cancer: overview;Cancer: overview;Cancer: overview;Infectious disease: viral;Immune system;Cancer: overview;Signal transduction;Cell growth and death;Infectious disease: viral;Infectious disease: viral;Infectious disease: viral;Cellular community - eukaryotes;Signal transduction;E…	ko05200//Pathways in cancer;ko05171//Coronavirus disease - COVID-19;ko05169//Epstein-Barr virus infection;ko05163//Human cytomegalovirus infection;ko05417//Lipid and atherosclerosis;ko05205//Proteoglycans in cancer;ko05203//Viral carcinogenesis;ko05207//Chemical carcinogenesis - receptor activation;ko05167//Kaposi sarcoma-associated herpesvirus infection;ko04062//Chemokine signaling pathway;ko052…	K04692;K04692;K04692;K04692;K04692;K04692;K04692;K04692;K04692;K04692;K04692;K04692;K04692;K04692;K04692;K04692;K04692;K04692;K04692;K04692;K04692;K04692;K04692;K04692;K04692;K04692;K04692;K04692;K04692;K04692;K04692;K04692	GO:0000785//chromatin;GO:0005634//nucleus;GO:0005654//nucleoplasm;GO:0005667//transcription factor complex;GO:0005737//cytoplasm;GO:0005829//cytosol;GO:0005886//plasma membrane;GO:0090575//RNA polymerase II transcription factor complex	GO:0000976//transcription regulatory region sequence-specific DNA binding;GO:0000978//RNA polymerase II core promoter proximal region sequence-specific DNA binding;GO:0000981//RNA polymerase II transcription factor activity, sequence-specific DNA binding;GO:0001228//transcriptional activator activity, RNA polymerase II transcription regulatory region sequence-specific binding;GO:0003677//DNA bind…	GO:0000122//negative regulation of transcription from RNA polymerase II promoter;GO:0001659//temperature homeostasis;GO:0001754//eye photoreceptor cell differentiation;GO:0006355//regulation of transcription, DNA-templated;GO:0006357//regulation of transcription from RNA polymerase II promoter;GO:0006366//transcription from RNA polymerase II promoter;GO:0006606//protein import into nucleus;GO:000…	STAT	17	-	42345559	42348520	376	annot_exons	novel_circ_017162
novel_circ_017509	0	0	0	0	0	3	3	4	2	0	0	0	0	0	0	12.7504	25.6408	34.8541	20.6256	0	0.001	18.7742	14.1965	0.0353517	0.978611	ENSG00000008294	SPAG9	sperm associated antigen 9 [Source:HGNC Symbol;Acc:HGNC:14524]	-	-	-	-	GO:0001669//acrosomal vesicle;GO:0005737//cytoplasm;GO:0005764//lysosome;GO:0005765//lysosomal membrane;GO:0005829//cytosol;GO:0016020//membrane;GO:0016021//integral component of membrane;GO:0031410//cytoplasmic vesicle;GO:0034451//centriolar satellite;GO:0048471//perinuclear region of cytoplasm;GO:0070062//extracellular exosome	GO:0005078//MAP-kinase scaffold activity;GO:0005515//protein binding;GO:0008432//JUN kinase binding;GO:0019894//kinesin binding;GO:0030159//receptor signaling complex scaffold activity;GO:0042802//identical protein binding	GO:0001933//negative regulation of protein phosphorylation;GO:0016192//vesicle-mediated transport;GO:0030335//positive regulation of cell migration;GO:0032418//lysosome localization;GO:0042147//retrograde transport, endosome to Golgi;GO:0043410//positive regulation of MAPK cascade;GO:0045665//negative regulation of neuron differentiation;GO:0045666//positive regulation of neuron differentiation;G…	--	17	-	51014232	51021365	662	annot_exons	hsa_circ_0044650
novel_circ_017523	0	2	1	4	3	1	26	18	8	3	0	18.4961	12.1495	33.6717	41.2632	4.25013	222.22	156.844	82.5023	59.7086	21.1161	105.105	2.31542	0.0320619	0.978611	ENSG00000011258	MBTD1	mbt domain containing 1 [Source:HGNC Symbol;Acc:HGNC:19866]	-	-	-	-	GO:0000786//nucleosome;GO:0005634//nucleus;GO:0035267//NuA4 histone acetyltransferase complex	GO:0003682//chromatin binding;GO:0005515//protein binding;GO:0008270//zinc ion binding;GO:0035064//methylated histone binding;GO:0042393//histone binding;GO:0046872//metal ion binding	GO:0000724//double-strand break repair via homologous recombination;GO:0006325//chromatin organization;GO:0006355//regulation of transcription, DNA-templated;GO:0016573//histone acetylation;GO:0042981//regulation of apoptotic process;GO:0043967//histone H4 acetylation;GO:0043968//histone H2A acetylation;GO:0045892//negative regulation of transcription, DNA-templated;GO:0045893//positive regulatio…	--	17	-	51201592	51203228	485	annot_exons	novel_circ_017523
novel_circ_017660	0	0	0	0	0	11	3	0	3	4	0	0	0	0	0	46.7514	25.6408	0	30.9384	79.6115	0.001	36.5884	15.1591	0.00394895	0.978611	ENSG00000108375	RNF43	ring finger protein 43 [Source:HGNC Symbol;Acc:HGNC:18505]	Environmental Information Processing	Signal transduction	ko04310//Wnt signaling pathway	K15694	GO:0005634//nucleus;GO:0005635//nuclear envelope;GO:0005783//endoplasmic reticulum;GO:0005789//endoplasmic reticulum membrane;GO:0005886//plasma membrane;GO:0005887//integral component of plasma membrane;GO:0016020//membrane;GO:0016021//integral component of membrane	GO:0004842//ubiquitin-protein transferase activity;GO:0005109//frizzled binding;GO:0005515//protein binding;GO:0016740//transferase activity;GO:0046872//metal ion binding;GO:0061630//ubiquitin protein ligase activity	GO:0006511//ubiquitin-dependent protein catabolic process;GO:0016055//Wnt signaling pathway;GO:0016567//protein ubiquitination;GO:0030178//negative regulation of Wnt signaling pathway;GO:0038018//Wnt receptor catabolic process;GO:0072089//stem cell proliferation	--	17	-	58357468	58358823	1356	one_exon	hsa_circ_0044775
novel_circ_017727	3	7	0	0	2	0	0	0	0	0	31.0707	64.7363	0	0	27.5088	0	0	0	0	0	24.6632	0.001	-14.5901	0.0387512	0.978611	ENSG00000141367	CLTC	clathrin heavy chain [Source:HGNC Symbol;Acc:HGNC:2092]	Human Diseases;Cellular Processes;Cellular Processes;Human Diseases;Organismal Systems;Organismal Systems	Neurodegenerative disease;Transport and catabolism;Transport and catabolism;Infectious disease: bacterial;Nervous system;Excretory system	ko05016//Huntington disease;ko04144//Endocytosis;ko04142//Lysosome;ko05100//Bacterial invasion of epithelial cells;ko04721//Synaptic vesicle cycle;ko04961//Endocrine and other factor-regulated calcium reabsorption	K04646;K04646;K04646;K04646;K04646;K04646	GO:0005737//cytoplasm;GO:0005764//lysosome;GO:0005768//endosome;GO:0005819//spindle;GO:0005829//cytosol;GO:0005856//cytoskeleton;GO:0005886//plasma membrane;GO:0005905//coated pit;GO:0005925//focal adhesion;GO:0012505//endomembrane system;GO:0016020//membrane;GO:0030118//clathrin coat;GO:0030130//clathrin coat of trans-Golgi network vesicle;GO:0030132//clathrin coat of coated pit;GO:0030136//clat…	GO:0003723//RNA binding;GO:0003725//double-stranded RNA binding;GO:0005198//structural molecule activity;GO:0005515//protein binding;GO:0019901//protein kinase binding;GO:0032051//clathrin light chain binding;GO:0050750//low-density lipoprotein particle receptor binding;GO:1990381//ubiquitin-specific protease binding	GO:0000278//mitotic cell cycle;GO:0001649//osteoblast differentiation;GO:0006886//intracellular protein transport;GO:0006898//receptor-mediated endocytosis;GO:0006914//autophagy;GO:0007049//cell cycle;GO:0016192//vesicle-mediated transport;GO:0031623//receptor internalization;GO:0033572//transferrin transport;GO:0042147//retrograde transport, endosome to Golgi;GO:0046907//intracellular transport;…	--	17	+	59644276	59651316	765	annot_exons	hsa_circ_0044845
novel_circ_017811	0	0	0	0	0	3	0	4	8	0	0	0	0	0	0	12.7504	0	34.8541	82.5023	0	0.001	26.0214	14.6674	0.0383591	0.978611	ENSG00000062725	APPBP2	amyloid beta precursor protein binding protein 2 [Source:HGNC Symbol;Acc:HGNC:622]	-	-	-	-	GO:0005634//nucleus;GO:0005654//nucleoplasm;GO:0005737//cytoplasm;GO:0005856//cytoskeleton;GO:0005874//microtubule;GO:0005875//microtubule associated complex;GO:0016020//membrane;GO:0030659//cytoplasmic vesicle membrane;GO:0031462//Cul2-RING ubiquitin ligase complex	GO:0003777//microtubule motor activity;GO:0005515//protein binding;GO:1990756//protein binding, bridging involved in substrate recognition for ubiquitination	GO:0006886//intracellular protein transport;GO:0015031//protein transport;GO:0016567//protein ubiquitination;GO:0043161//proteasome-mediated ubiquitin-dependent protein catabolic process;GO:0046907//intracellular transport	--	17	-	60494466	60500487	270	annot_exons	novel_circ_017811
novel_circ_018172	11	0	0	0	4	0	0	0	0	0	113.926	0	0	0	55.0176	0	0	0	0	0	33.7887	0.001	-15.0443	0.0408068	0.978611	ENSG00000196704	AMZ2	archaelysin family metallopeptidase 2 [Source:HGNC Symbol;Acc:HGNC:28041]	-	-	-	-	GO:0005575//cellular_component	GO:0008233//peptidase activity;GO:0008237//metallopeptidase activity;GO:0016787//hydrolase activity;GO:0046872//metal ion binding	GO:0006508//proteolysis	--	17	+	68209654	68210465	812	intronic	novel_circ_018172
novel_circ_018333	4	6	0	2	0	0	0	0	0	0	41.4276	55.4883	0	16.8359	0	0	0	0	0	0	22.7503	0.001	-14.4736	0.046411	0.978611	ENSG00000129646	QRICH2	glutamine rich 2 [Source:HGNC Symbol;Acc:HGNC:25326]	-	-	-	-	GO:0005634//nucleus;GO:0005737//cytoplasm;GO:0005929//cilium;GO:0016020//membrane;GO:0031514//motile cilium;GO:0031965//nuclear membrane;GO:0036126//sperm flagellum;GO:0042995//cell projection	GO:0005515//protein binding	GO:0030031//cell projection assembly;GO:0030317//sperm motility;GO:2000059//negative regulation of protein ubiquitination involved in ubiquitin-dependent protein catabolic process	--	17	-	76291015	76294021	3007	one_exon	novel_circ_018333
novel_circ_018392	4	3	2	0	3	0	0	0	0	0	41.4276	27.7441	24.299	0	41.2632	0	0	0	0	0	26.9468	0.001	-14.7178	0.0136421	0.978611	ENSG00000183077	AFMID	arylformamidase [Source:HGNC Symbol;Acc:HGNC:20910]	Metabolism;Metabolism;Metabolism	Global and overview maps;Amino acid metabolism;Carbohydrate metabolism	ko01100//Metabolic pathways;ko00380//Tryptophan metabolism;ko00630//Glyoxylate and dicarboxylate metabolism	K01432;K01432;K01432	GO:0005634//nucleus;GO:0005737//cytoplasm;GO:0005829//cytosol	GO:0004061//arylformamidase activity;GO:0005515//protein binding;GO:0016787//hydrolase activity	GO:0006569//tryptophan catabolic process;GO:0019441//tryptophan catabolic process to kynurenine;GO:0034354//'de novo' NAD biosynthetic process from tryptophan	--	17	+	78202499	78202751	154	annot_exons	hsa_circ_0045881
novel_circ_018449	0	2	0	0	0	8	3	12	2	2	0	18.4961	0	0	0	34.001	25.6408	104.562	20.6256	39.8057	3.69922	44.9271	3.60229	0.00941345	0.978611	ENSG00000141519	CCDC40	coiled-coil domain containing 40 [Source:HGNC Symbol;Acc:HGNC:26090]	-	-	-	-	GO:0005576//extracellular region;GO:0005737//cytoplasm;GO:0005929//cilium;GO:0005930//axoneme;GO:0042995//cell projection	GO:0003674//molecular_function;GO:0005515//protein binding	GO:0001947//heart looping;GO:0003341//cilium movement;GO:0003351//epithelial cilium movement;GO:0003356//regulation of cilium beat frequency;GO:0030317//sperm motility;GO:0030324//lung development;GO:0035082//axoneme assembly;GO:0035469//determination of pancreatic left/right asymmetry;GO:0036159//inner dynein arm assembly;GO:0044458//motile cilium assembly;GO:0060287//epithelial cilium movement …	--	17	+	80081546	80082058	427	annot_exons	novel_circ_018449
novel_circ_018774	0	7	5	5	2	5	0	0	0	0	0	64.7363	60.7474	42.0897	27.5088	21.2506	0	0	0	0	39.0164	4.25013	-3.1985	0.0350491	0.978611	ENSG00000067900	ROCK1	Rho associated coiled-coil containing protein kinase 1 [Source:HGNC Symbol;Acc:HGNC:10251]	Human Diseases;Human Diseases;Human Diseases;Human Diseases;Environmental Information Processing;Cellular Processes;Human Diseases;Human Diseases;Cellular Processes;Organismal Systems;Organismal Systems;Cellular Processes;Environmental Information Processing;Human Diseases;Organismal Systems;Organismal Systems;Organismal Systems;Environmental Information Processing;Organismal Systems;Environmenta…	Cancer: overview;Infectious disease: bacterial;Infectious disease: bacterial;Infectious disease: viral;Signal transduction;Cell motility;Infectious disease: bacterial;Cancer: overview;Cellular community - eukaryotes;Immune system;Development and regeneration;Cellular community - eukaryotes;Signal transduction;Cancer: overview;Endocrine system;Circulatory system;Immune system;Signal transduction;I…	ko05200//Pathways in cancer;ko05130//Pathogenic Escherichia coli infection;ko05131//Shigellosis;ko05163//Human cytomegalovirus infection;ko04024//cAMP signaling pathway;ko04810//Regulation of actin cytoskeleton;ko05135//Yersinia infection;ko05205//Proteoglycans in cancer;ko04510//Focal adhesion;ko04062//Chemokine signaling pathway;ko04360//Axon guidance;ko04530//Tight junction;ko04022//cGMP-PKG s…	K04514;K04514;K04514;K04514;K04514;K04514;K04514;K04514;K04514;K04514;K04514;K04514;K04514;K04514;K04514;K04514;K04514;K04514;K04514;K04514	GO:0000139//Golgi membrane;GO:0001726//ruffle;GO:0005576//extracellular region;GO:0005737//cytoplasm;GO:0005794//Golgi apparatus;GO:0005814//centriole;GO:0005829//cytosol;GO:0005856//cytoskeleton;GO:0005886//plasma membrane;GO:0010494//cytoplasmic stress granule;GO:0016020//membrane;GO:0030027//lamellipodium;GO:0032059//bleb;GO:0034774//secretory granule lumen;GO:0042995//cell projection	GO:0000166//nucleotide binding;GO:0004672//protein kinase activity;GO:0004674//protein serine/threonine kinase activity;GO:0004712//protein serine/threonine/tyrosine kinase activity;GO:0005515//protein binding;GO:0005524//ATP binding;GO:0016301//kinase activity;GO:0016740//transferase activity;GO:0019828//aspartic-type endopeptidase inhibitor activity;GO:0031267//small GTPase binding;GO:0046872//…	GO:0000281//mitotic cytokinesis;GO:0001837//epithelial to mesenchymal transition;GO:0003180//aortic valve morphogenesis;GO:0003383//apical constriction;GO:0006468//protein phosphorylation;GO:0006915//apoptotic process;GO:0006939//smooth muscle contraction;GO:0006996//organelle organization;GO:0007159//leukocyte cell-cell adhesion;GO:0007165//signal transduction;GO:0007249//I-kappaB kinase/NF-kapp…	--	18	-	21039472	21049880	876	annot_exons	novel_circ_018774
novel_circ_019112	0	0	0	0	0	18	2	2	0	0	0	0	0	0	0	76.5023	17.0939	17.4271	0	0	0.001	22.2047	14.4386	0.0486362	0.978611	ENSG00000141441	GAREM1	GRB2 associated regulator of MAPK1 subtype 1 [Source:HGNC Symbol;Acc:HGNC:26136]	-	-	-	-	GO:0005886//plasma membrane	GO:0005515//protein binding;GO:0070064//proline-rich region binding	GO:0007173//epidermal growth factor receptor signaling pathway;GO:0008284//positive regulation of cell proliferation;GO:0051781//positive regulation of cell division;GO:0070374//positive regulation of ERK1 and ERK2 cascade;GO:0071364//cellular response to epidermal growth factor stimulus	--	18	-	32287031	32288203	1173	one_exon	hsa_circ_0047384
novel_circ_019274	0	0	0	0	0	4	0	2	5	4	0	0	0	0	0	17.0005	0	17.4271	51.5639	79.6115	0.001	33.1206	15.0154	0.00905824	0.978611	ENSG00000152217	SETBP1	SET binding protein 1 [Source:HGNC Symbol;Acc:HGNC:15573]	-	-	-	-	GO:0005634//nucleus;GO:0005654//nucleoplasm;GO:0005829//cytosol;GO:0016604//nuclear body	GO:0003677//DNA binding;GO:0005515//protein binding	-	Others	18	+	44869230	44953340	4364	annot_exons	novel_circ_019274
novel_circ_019465	3	0	2	2	2	0	0	0	0	0	31.0707	0	24.299	16.8359	27.5088	0	0	0	0	0	19.9429	0.001	-14.2836	0.0367904	0.978611	ENSG00000196628	TCF4	transcription factor 4 [Source:HGNC Symbol;Acc:HGNC:11634]	-	-	-	-	GO:0000785//chromatin;GO:0005634//nucleus;GO:0005667//transcription factor complex;GO:0070369//beta-catenin-TCF7L2 complex;GO:1990907//beta-catenin-TCF complex	GO:0000978//RNA polymerase II core promoter proximal region sequence-specific DNA binding;GO:0000981//RNA polymerase II transcription factor activity, sequence-specific DNA binding;GO:0001093//TFIIB-class transcription factor binding;GO:0001228//transcriptional activator activity, RNA polymerase II transcription regulatory region sequence-specific binding;GO:0003677//DNA binding;GO:0003700//trans…	GO:0006357//regulation of transcription from RNA polymerase II promoter;GO:0007399//nervous system development;GO:0030154//cell differentiation;GO:0045666//positive regulation of neuron differentiation;GO:0045893//positive regulation of transcription, DNA-templated;GO:0045944//positive regulation of transcription from RNA polymerase II promoter;GO:0065004//protein-DNA complex assembly	bHLH	18	-	55269831	55279656	373	annot_exons	novel_circ_019465
novel_circ_019494	0	1	3	0	0	8	7	3	6	4	0	9.24804	36.4485	0	0	34.001	59.8285	26.1406	61.8767	79.6115	9.1393	52.2917	2.51643	0.0326251	0.978611	ENSG00000091157	WDR7	WD repeat domain 7 [Source:HGNC Symbol;Acc:HGNC:13490]	Cellular Processes	Transport and catabolism	ko04142//Lysosome	K24738	GO:0005737//cytoplasm	GO:0005515//protein binding	GO:0002244//hematopoietic progenitor cell differentiation	--	18	+	56923922	56939393	587	annot_exons	hsa_circ_0006389
novel_circ_019527	0	0	0	0	0	30	3	10	0	0	0	0	0	0	0	127.504	25.6408	87.1353	0	0	0.001	48.056	15.5524	0.00625559	0.978611	ENSG00000081923	ATP8B1	ATPase phospholipid transporting 8B1 [Source:HGNC Symbol;Acc:HGNC:3706]	-	-	-	-	GO:0005654//nucleoplasm;GO:0005783//endoplasmic reticulum;GO:0005794//Golgi apparatus;GO:0005802//trans-Golgi network;GO:0005829//cytosol;GO:0005886//plasma membrane;GO:0005887//integral component of plasma membrane;GO:0016020//membrane;GO:0016021//integral component of membrane;GO:0016324//apical plasma membrane;GO:0016604//nuclear body;GO:0032420//stereocilium;GO:0042995//cell projection;GO:199…	GO:0000166//nucleotide binding;GO:0000287//magnesium ion binding;GO:0005215//transporter activity;GO:0005319//lipid transporter activity;GO:0005515//protein binding;GO:0005524//ATP binding;GO:0015247//aminophospholipid transporter activity;GO:0016887//ATPase activity;GO:0046872//metal ion binding;GO:0090554//phosphatidylcholine-translocating ATPase activity;GO:0090556//phosphatidylserine-transloc…	GO:0006855//drug transmembrane transport;GO:0006869//lipid transport;GO:0007030//Golgi organization;GO:0007605//sensory perception of sound;GO:0008206//bile acid metabolic process;GO:0015711//organic anion transport;GO:0015721//bile acid and bile salt transport;GO:0015914//phospholipid transport;GO:0015917//aminophospholipid transport;GO:0021650//vestibulocochlear nerve formation;GO:0032534//regu…	--	18	-	57731627	57731829	203	one_exon	hsa_circ_0008105
novel_circ_019719	6	4	2	0	0	0	0	0	0	0	62.1414	36.9922	24.299	0	0	0	0	0	0	0	24.6865	0.001	-14.5914	0.043509	0.978611	ENSG00000176225	RTTN	rotatin [Source:HGNC Symbol;Acc:HGNC:18654]	-	-	-	-	GO:0005737//cytoplasm;GO:0005813//centrosome;GO:0005814//centriole;GO:0005815//microtubule organizing center;GO:0005856//cytoskeleton;GO:0005929//cilium;GO:0016020//membrane;GO:0016021//integral component of membrane;GO:0036064//ciliary basal body;GO:0042995//cell projection	GO:0005515//protein binding	GO:0007099//centriole replication;GO:0007368//determination of left/right symmetry;GO:0010457//centriole-centriole cohesion;GO:0032053//ciliary basal body organization;GO:0044782//cilium organization	--	18	-	70051411	70060042	865	annot_exons	hsa_circ_0047927
novel_circ_019757	6	3	7	11	5	32	16	21	32	4	62.1414	27.7441	85.0464	92.5973	68.772	136.004	136.751	182.984	330.009	79.6115	67.2602	173.072	1.36355	0.0336961	0.978611	ENSG00000130856	ZNF236	zinc finger protein 236 [Source:HGNC Symbol;Acc:HGNC:13028]	-	-	-	-	GO:0005634//nucleus	GO:0000978//RNA polymerase II core promoter proximal region sequence-specific DNA binding;GO:0000981//RNA polymerase II transcription factor activity, sequence-specific DNA binding;GO:0003677//DNA binding;GO:0005515//protein binding;GO:0046872//metal ion binding	GO:0006357//regulation of transcription from RNA polymerase II promoter;GO:0071333//cellular response to glucose stimulus	zf-C2H2	18	+	76849526	76871825	614	annot_exons	hsa_circ_0001993
novel_circ_019778	3	10	4	0	3	0	0	0	0	0	31.0707	92.4804	48.5979	0	41.2632	0	0	0	0	0	42.6825	0.001	-15.3814	0.00196002	0.978611	NA	-	-	-	-	-	-	-	-	-	-	18	+	77411374	77414142	2769	intergenic	novel_circ_019778
novel_circ_019952	7	0	2	14	0	60	12	15	16	9	72.4983	0	24.299	117.851	0	255.008	102.563	130.703	165.005	179.126	42.9297	166.481	1.95531	0.0419233	0.978611	ENSG00000142453	CARM1	coactivator associated arginine methyltransferase 1 [Source:HGNC Symbol;Acc:HGNC:23393]	Human Diseases	Drug resistance: antineoplastic	ko01522//Endocrine resistance	K05931	GO:0005634//nucleus;GO:0005654//nucleoplasm;GO:0005737//cytoplasm;GO:0005829//cytosol	GO:0000976//transcription regulatory region sequence-specific DNA binding;GO:0003713//transcription coactivator activity;GO:0005515//protein binding;GO:0008013//beta-catenin binding;GO:0008168//methyltransferase activity;GO:0008276//protein methyltransferase activity;GO:0008469//histone-arginine N-methyltransferase activity;GO:0016274//protein-arginine N-methyltransferase activity;GO:0016740//tra…	GO:0006325//chromatin organization;GO:0006355//regulation of transcription, DNA-templated;GO:0006479//protein methylation;GO:0007568//aging;GO:0008284//positive regulation of cell proliferation;GO:0016571//histone methylation;GO:0018216//peptidyl-arginine methylation;GO:0019919//peptidyl-arginine methylation, to asymmetrical-dimethyl arginine;GO:0032259//methylation;GO:0033146//regulation of intr…	--	19	+	10913877	10916777	351	annot_exons	hsa_circ_0049356
novel_circ_020094	0	0	0	0	0	2	6	2	2	3	0	0	0	0	0	8.50026	51.2816	17.4271	20.6256	59.7086	0.001	31.5086	14.9435	0.00500966	0.978611	ENSG00000008441	NFIX	nuclear factor I X [Source:HGNC Symbol;Acc:HGNC:7788]	-	-	-	-	GO:0000785//chromatin;GO:0005634//nucleus;GO:0005654//nucleoplasm	GO:0000978//RNA polymerase II core promoter proximal region sequence-specific DNA binding;GO:0000981//RNA polymerase II transcription factor activity, sequence-specific DNA binding;GO:0003677//DNA binding;GO:0003700//transcription factor activity, sequence-specific DNA binding;GO:0005515//protein binding;GO:1990837//sequence-specific double-stranded DNA binding	GO:0000122//negative regulation of transcription from RNA polymerase II promoter;GO:0006260//DNA replication;GO:0006355//regulation of transcription, DNA-templated;GO:0006357//regulation of transcription from RNA polymerase II promoter;GO:0006366//transcription from RNA polymerase II promoter;GO:0045893//positive regulation of transcription, DNA-templated;GO:0045944//positive regulation of transc…	CTF/NFI	19	+	13090299	13095729	1187	annot_exons	novel_circ_020094
novel_circ_020242	9	2	2	9	4	0	0	4	0	0	93.2121	18.4961	24.299	75.7614	55.0176	0	0	34.8541	0	0	53.3572	6.97083	-2.93628	0.031446	0.978611	ENSG00000130517	PGPEP1	pyroglutamyl-peptidase I [Source:HGNC Symbol;Acc:HGNC:13568]	-	-	-	-	GO:0005737//cytoplasm;GO:0005829//cytosol	GO:0005515//protein binding;GO:0008233//peptidase activity;GO:0008234//cysteine-type peptidase activity;GO:0016787//hydrolase activity;GO:0016920//pyroglutamyl-peptidase activity	GO:0006508//proteolysis	--	19	+	18342859	18343415	557	exon_intron	novel_circ_020242
novel_circ_020321	6	7	3	0	0	0	0	0	0	0	62.1414	64.7363	36.4485	0	0	0	0	0	0	0	32.6652	0.001	-14.9955	0.0139096	0.978611	ENSG00000160352	ZNF714	zinc finger protein 714 [Source:HGNC Symbol;Acc:HGNC:27124]	Human Diseases	Infectious disease: viral	ko05168//Herpes simplex virus 1 infection	K09228	-	GO:0046872//metal ion binding	GO:0006355//regulation of transcription, DNA-templated	zf-C2H2	19	+	21098185	21098910	226	annot_exons	novel_circ_020321
novel_circ_020328	22	29	13	13	24	1	7	6	11	7	227.852	268.193	157.943	109.433	330.106	4.25013	59.8285	52.2812	113.441	139.32	218.705	73.8241	-1.56682	0.0375337	0.978611	ENSG00000196268	ZNF493	zinc finger protein 493 [Source:HGNC Symbol;Acc:HGNC:23708]	Human Diseases	Infectious disease: viral	ko05168//Herpes simplex virus 1 infection	K09228	GO:0005634//nucleus	GO:0000978//RNA polymerase II core promoter proximal region sequence-specific DNA binding;GO:0001228//transcriptional activator activity, RNA polymerase II transcription regulatory region sequence-specific binding;GO:0003677//DNA binding;GO:0005515//protein binding;GO:0046872//metal ion binding	GO:0006355//regulation of transcription, DNA-templated;GO:0006357//regulation of transcription from RNA polymerase II promoter;GO:0045944//positive regulation of transcription from RNA polymerase II promoter	zf-C2H2	19	+	21405129	21405856	226	annot_exons	novel_circ_020328
novel_circ_020481	2	0	2	4	2	0	0	0	0	0	20.7138	0	24.299	33.6717	27.5088	0	0	0	0	0	21.2387	0.001	-14.3744	0.0271252	0.978611	ENSG00000076650	GPATCH1	G-patch domain containing 1 [Source:HGNC Symbol;Acc:HGNC:24658]	-	-	-	-	GO:0005634//nucleus;GO:0071013//catalytic step 2 spliceosome	GO:0003676//nucleic acid binding;GO:0003723//RNA binding	GO:0000398//mRNA splicing, via spliceosome;GO:0006397//mRNA processing	--	19	+	33088134	33101574	1109	annot_exons	hsa_circ_0004685
novel_circ_020520	3	2	4	2	3	0	0	0	0	0	31.0707	18.4961	48.5979	16.8359	41.2632	0	0	0	0	0	31.2528	0.001	-14.9317	0.00269919	0.978611	ENSG00000141905	NFIC	nuclear factor I C [Source:HGNC Symbol;Acc:HGNC:7786]	-	-	-	-	GO:0000785//chromatin;GO:0001650//fibrillar center;GO:0005634//nucleus;GO:0005654//nucleoplasm	GO:0000978//RNA polymerase II core promoter proximal region sequence-specific DNA binding;GO:0000981//RNA polymerase II transcription factor activity, sequence-specific DNA binding;GO:0001228//transcriptional activator activity, RNA polymerase II transcription regulatory region sequence-specific binding;GO:0003677//DNA binding;GO:0003700//transcription factor activity, sequence-specific DNA bindi…	GO:0000122//negative regulation of transcription from RNA polymerase II promoter;GO:0006260//DNA replication;GO:0006355//regulation of transcription, DNA-templated;GO:0006357//regulation of transcription from RNA polymerase II promoter;GO:0006366//transcription from RNA polymerase II promoter;GO:0045893//positive regulation of transcription, DNA-templated;GO:0045944//positive regulation of transc…	CTF/NFI	19	+	3425106	3452666	707	annot_exons	hsa_circ_0048468
novel_circ_020651	5	12	5	21	9	72	29	34	9	15	51.7845	110.977	60.7474	176.777	123.79	306.009	247.861	296.26	92.8151	298.543	104.815	248.298	1.24423	0.0400881	0.978611	ENSG00000245680	ZNF585B	zinc finger protein 585B [Source:HGNC Symbol;Acc:HGNC:30948]	Human Diseases	Infectious disease: viral	ko05168//Herpes simplex virus 1 infection	K09228	GO:0005634//nucleus	GO:0000978//RNA polymerase II core promoter proximal region sequence-specific DNA binding;GO:0001228//transcriptional activator activity, RNA polymerase II transcription regulatory region sequence-specific binding;GO:0046872//metal ion binding	GO:0006355//regulation of transcription, DNA-templated;GO:0006357//regulation of transcription from RNA polymerase II promoter;GO:0045944//positive regulation of transcription from RNA polymerase II promoter	zf-C2H2	19	-	37199400	37207254	313	annot_exons	novel_circ_020651
novel_circ_020842	0	0	0	0	0	0	0	5	4	4	0	0	0	0	0	0	0	43.5677	41.2511	79.6115	0.001	32.8861	15.0052	0.019154	0.978611	ENSG00000142273	CBLC	Cbl proto-oncogene C [Source:HGNC Symbol;Acc:HGNC:15961]	Cellular Processes;Genetic Information Processing	Transport and catabolism;Folding, sorting and degradation	ko04144//Endocytosis;ko04120//Ubiquitin mediated proteolysis	K22518;K22518	GO:0005886//plasma membrane;GO:0045121//membrane raft	GO:0001784//phosphotyrosine binding;GO:0004842//ubiquitin-protein transferase activity;GO:0005154//epidermal growth factor receptor binding;GO:0005509//calcium ion binding;GO:0005515//protein binding;GO:0008270//zinc ion binding;GO:0016740//transferase activity;GO:0017124//SH3 domain binding;GO:0030971//receptor tyrosine kinase binding;GO:0046872//metal ion binding;GO:0047690//aspartyltransferase…	GO:0006511//ubiquitin-dependent protein catabolic process;GO:0007165//signal transduction;GO:0007166//cell surface receptor signaling pathway;GO:0007175//negative regulation of epidermal growth factor-activated receptor activity;GO:0016567//protein ubiquitination;GO:0023051//regulation of signaling;GO:0042059//negative regulation of epidermal growth factor receptor signaling pathway;GO:0043407//n…	--	19	+	44793474	44794281	225	annot_exons	hsa_circ_0051401
novel_circ_020875	15	5	5	0	4	5	0	0	0	0	155.353	46.2402	60.7474	0	55.0176	21.2506	0	0	0	0	63.4717	4.25013	-3.90054	0.0110977	0.978611	ENSG00000104881	PPP1R13L	protein phosphatase 1 regulatory subunit 13 like [Source:HGNC Symbol;Acc:HGNC:18838]	-	-	-	-	GO:0005634//nucleus;GO:0005654//nucleoplasm;GO:0005737//cytoplasm;GO:0005829//cytosol;GO:0030054//cell junction;GO:0045171//intercellular bridge	GO:0003714//transcription corepressor activity;GO:0005515//protein binding;GO:0008134//transcription factor binding;GO:0042802//identical protein binding;GO:0045296//cadherin binding	GO:0000122//negative regulation of transcription from RNA polymerase II promoter;GO:0003215//cardiac right ventricle morphogenesis;GO:0003229//ventricular cardiac muscle tissue development;GO:0006351//transcription, DNA-templated;GO:0006357//regulation of transcription from RNA polymerase II promoter;GO:0006915//apoptotic process;GO:0009791//post-embryonic development;GO:0031076//embryonic camera…	--	19	-	45398005	45398339	219	annot_exons	hsa_circ_0008615
novel_circ_020899	0	2	0	0	0	23	4	5	7	0	0	18.4961	0	0	0	97.753	34.1877	43.5677	72.1895	0	3.69922	49.5396	3.74329	0.0128994	0.978611	ENSG00000124440	HIF3A	hypoxia inducible factor 3 subunit alpha [Source:HGNC Symbol;Acc:HGNC:15825]	-	-	-	-	GO:0000785//chromatin;GO:0005634//nucleus;GO:0005654//nucleoplasm;GO:0005737//cytoplasm;GO:0005739//mitochondrion;GO:0005829//cytosol;GO:0005886//plasma membrane;GO:0016607//nuclear speck	GO:0000977//RNA polymerase II regulatory region sequence-specific DNA binding;GO:0000978//RNA polymerase II core promoter proximal region sequence-specific DNA binding;GO:0000981//RNA polymerase II transcription factor activity, sequence-specific DNA binding;GO:0003677//DNA binding;GO:0003700//transcription factor activity, sequence-specific DNA binding;GO:0005515//protein binding;GO:0046983//pro…	GO:0001525//angiogenesis;GO:0001666//response to hypoxia;GO:0006355//regulation of transcription, DNA-templated;GO:0006357//regulation of transcription from RNA polymerase II promoter;GO:0006366//transcription from RNA polymerase II promoter;GO:0006915//apoptotic process;GO:0033554//cellular response to stress	bHLH	19	+	46308221	46309359	442	annot_exons	novel_circ_020899
novel_circ_020910	3	2	0	8	2	0	0	0	0	0	31.0707	18.4961	0	67.3435	27.5088	0	0	0	0	0	28.8838	0.001	-14.818	0.00932365	0.978611	ENSG00000011485	PPP5C	protein phosphatase 5 catalytic subunit [Source:HGNC Symbol;Acc:HGNC:9322]	Environmental Information Processing	Signal transduction	ko04010//MAPK signaling pathway	K04460	GO:0005634//nucleus;GO:0005654//nucleoplasm;GO:0005737//cytoplasm;GO:0005829//cytosol;GO:0005886//plasma membrane;GO:0016020//membrane;GO:0032991//macromolecular complex;GO:0043231//intracellular membrane-bounded organelle	GO:0003723//RNA binding;GO:0004721//phosphoprotein phosphatase activity;GO:0004722//protein serine/threonine phosphatase activity;GO:0005515//protein binding;GO:0005524//ATP binding;GO:0008289//lipid binding;GO:0016787//hydrolase activity;GO:0016791//phosphatase activity;GO:0042802//identical protein binding;GO:0043531//ADP binding;GO:0046872//metal ion binding;GO:0048156//tau protein binding;GO:…	GO:0000165//MAPK cascade;GO:0000278//mitotic cell cycle;GO:0006281//DNA repair;GO:0006302//double-strand break repair;GO:0006351//transcription, DNA-templated;GO:0006470//protein dephosphorylation;GO:0006974//cellular response to DNA damage stimulus;GO:0010288//response to lead ion;GO:0035970//peptidyl-threonine dephosphorylation;GO:0043123//positive regulation of I-kappaB kinase/NF-kappaB signal…	--	19	+	46375604	46376574	270	annot_exons	hsa_circ_0003356
novel_circ_020963	0	0	0	0	0	7	5	0	3	2	0	0	0	0	0	29.7509	42.7347	0	30.9384	39.8057	0.001	28.6459	14.806	0.00929985	0.978611	ENSG00000105499	PLA2G4C	phospholipase A2 group IVC [Source:HGNC Symbol;Acc:HGNC:9037]	Metabolism;Environmental Information Processing;Environmental Information Processing;Environmental Information Processing;Organismal Systems;Cellular Processes;Organismal Systems;Organismal Systems;Organismal Systems;Organismal Systems;Organismal Systems;Organismal Systems;Human Diseases;Organismal Systems;Metabolism;Organismal Systems;Metabolism;Environmental Information Processing;Organismal Sy…	Global and overview maps;Signal transduction;Signal transduction;Signal transduction;Immune system;Cell growth and death;Endocrine system;Immune system;Circulatory system;Immune system;Nervous system;Nervous system;Cancer: overview;Sensory system;Lipid metabolism;Endocrine system;Lipid metabolism;Signal transduction;Nervous system;Endocrine system;Lipid metabolism;Lipid metabolism;Lipid metabolism	ko01100//Metabolic pathways;ko04010//MAPK signaling pathway;ko04014//Ras signaling pathway;ko04072//Phospholipase D signaling pathway;ko04666//Fc gamma R-mediated phagocytosis;ko04217//Necroptosis;ko04921//Oxytocin signaling pathway;ko04664//Fc epsilon RI signaling pathway;ko04270//Vascular smooth muscle contraction;ko04611//Platelet activation;ko04724//Glutamatergic synapse;ko04726//Serotonergic…	K16342;K16342;K16342;K16342;K16342;K16342;K16342;K16342;K16342;K16342;K16342;K16342;K16342;K16342;K16342;K16342;K16342;K16342;K16342;K16342;K16342;K16342;K16342	GO:0005635//nuclear envelope;GO:0005654//nucleoplasm;GO:0005739//mitochondrion;GO:0005783//endoplasmic reticulum;GO:0005789//endoplasmic reticulum membrane;GO:0005811//lipid particle;GO:0005829//cytosol;GO:0005886//plasma membrane;GO:0005938//cell cortex;GO:0016020//membrane;GO:0031966//mitochondrial membrane	GO:0004620//phospholipase activity;GO:0004622//lysophospholipase activity;GO:0004623//phospholipase A2 activity;GO:0005509//calcium ion binding;GO:0005515//protein binding;GO:0005543//phospholipid binding;GO:0005544//calcium-dependent phospholipid binding;GO:0008374//O-acyltransferase activity;GO:0008970//phosphatidylcholine 1-acylhydrolase activity;GO:0016740//transferase activity;GO:0016787//hy…	GO:0006629//lipid metabolic process;GO:0006644//phospholipid metabolic process;GO:0006663//platelet activating factor biosynthetic process;GO:0006954//inflammatory response;GO:0007567//parturition;GO:0009395//phospholipid catabolic process;GO:0016042//lipid catabolic process;GO:0019369//arachidonic acid metabolic process;GO:0035556//intracellular signal transduction;GO:0036151//phosphatidylcholin…	--	19	-	48054878	48067886	754	annot_exons	novel_circ_020963
novel_circ_021022	6	3	0	2	3	0	0	0	0	0	62.1414	27.7441	0	16.8359	41.2632	0	0	0	0	0	29.5969	0.001	-14.8532	0.00902518	0.978611	ENSG00000126464	PRR12	proline rich 12 [Source:HGNC Symbol;Acc:HGNC:29217]	-	-	-	-	GO:0005634//nucleus;GO:0014069//postsynaptic density;GO:0030054//cell junction;GO:0043005//neuron projection;GO:0045202//synapse	-	-	--	19	+	49599272	49601918	1095	annot_exons	hsa_circ_0006699
novel_circ_021052	0	0	29	0	0	0	0	0	0	0	0	0	352.335	0	0	0	0	0	0	0	70.467	0.001	-16.1047	0.0372185	0.978611	ENSG00000167751	KLK2	kallikrein related peptidase 2 [Source:HGNC Symbol;Acc:HGNC:6363]	Organismal Systems;Organismal Systems	Excretory system;Endocrine system	ko04961//Endocrine and other factor-regulated calcium reabsorption;ko04614//Renin-angiotensin system	K01325;K01325	GO:0005576//extracellular region;GO:0030141//secretory granule;GO:0070062//extracellular exosome	GO:0004252//serine-type endopeptidase activity;GO:0008233//peptidase activity;GO:0008236//serine-type peptidase activity;GO:0016787//hydrolase activity	GO:0003073//regulation of systemic arterial blood pressure;GO:0006508//proteolysis;GO:0031638//zymogen activation	--	19	+	50859972	50877756	3553	exon_intron	novel_circ_021052
novel_circ_021120	8	6	1	10	5	2	5	0	0	1	82.8552	55.4883	12.1495	84.1793	68.772	8.50026	42.7347	0	0	19.9029	60.6889	14.2276	-2.09274	0.0444089	0.978611	ENSG00000198482	ZNF808	zinc finger protein 808 [Source:HGNC Symbol;Acc:HGNC:33230]	Human Diseases	Infectious disease: viral	ko05168//Herpes simplex virus 1 infection	K09228	GO:0005634//nucleus	GO:0000978//RNA polymerase II core promoter proximal region sequence-specific DNA binding;GO:0001228//transcriptional activator activity, RNA polymerase II transcription regulatory region sequence-specific binding;GO:0003677//DNA binding;GO:0046872//metal ion binding	GO:0006355//regulation of transcription, DNA-templated;GO:0006357//regulation of transcription from RNA polymerase II promoter;GO:0045944//positive regulation of transcription from RNA polymerase II promoter	zf-C2H2	19	+	52532908	52533321	414	exon_intron	novel_circ_021120
novel_circ_021132	0	0	0	0	0	6	6	3	1	0	0	0	0	0	0	25.5008	51.2816	26.1406	10.3128	0	0.001	22.6472	14.467	0.0217627	0.978611	ENSG00000167766	ZNF83	zinc finger protein 83 [Source:HGNC Symbol;Acc:HGNC:13158]	Human Diseases	Infectious disease: viral	ko05168//Herpes simplex virus 1 infection	K09228	GO:0005634//nucleus	GO:0000978//RNA polymerase II core promoter proximal region sequence-specific DNA binding;GO:0000981//RNA polymerase II transcription factor activity, sequence-specific DNA binding;GO:0003677//DNA binding;GO:0005515//protein binding;GO:0046872//metal ion binding	GO:0006355//regulation of transcription, DNA-templated;GO:0006357//regulation of transcription from RNA polymerase II promoter	zf-C2H2	19	-	52618936	52635153	215	annot_exons	novel_circ_021132
novel_circ_021176	0	4	11	2	0	0	0	0	1	0	0	36.9922	133.644	16.8359	0	0	0	0	10.3128	0	37.4945	2.06256	-4.18417	0.044542	0.978611	ENSG00000160336	ZNF761	zinc finger protein 761 [Source:HGNC Symbol;Acc:HGNC:23179]	Human Diseases	Infectious disease: viral	ko05168//Herpes simplex virus 1 infection	K09228	GO:0005634//nucleus	GO:0000978//RNA polymerase II core promoter proximal region sequence-specific DNA binding;GO:0000981//RNA polymerase II transcription factor activity, sequence-specific DNA binding;GO:0003677//DNA binding;GO:0046872//metal ion binding	GO:0006355//regulation of transcription, DNA-templated;GO:0006357//regulation of transcription from RNA polymerase II promoter	zf-C2H2	19	+	53441796	53446337	3535	exon_intron	novel_circ_021176
novel_circ_021219	0	0	4	0	0	11	8	4	4	9	0	0	48.5979	0	0	46.7514	68.3755	34.8541	41.2511	179.126	9.71959	74.0716	2.92995	0.0269787	0.978611	ENSG00000130254	SAFB2	scaffold attachment factor B2 [Source:HGNC Symbol;Acc:HGNC:21605]	-	-	-	-	GO:0005634//nucleus;GO:0005654//nucleoplasm;GO:0005737//cytoplasm;GO:0016604//nuclear body;GO:0043231//intracellular membrane-bounded organelle;GO:0070062//extracellular exosome	GO:0003676//nucleic acid binding;GO:0003677//DNA binding;GO:0003723//RNA binding;GO:0005515//protein binding;GO:0042802//identical protein binding;GO:0043565//sequence-specific DNA binding	GO:0006355//regulation of transcription, DNA-templated;GO:0006357//regulation of transcription from RNA polymerase II promoter;GO:0050684//regulation of mRNA processing;GO:0060008//Sertoli cell differentiation;GO:0060765//regulation of androgen receptor signaling pathway	--	19	-	5598793	5604936	486	annot_exons	novel_circ_021219
novel_circ_021288	0	0	0	0	0	3	2	9	2	0	0	0	0	0	0	12.7504	17.0939	78.4218	20.6256	0	0.001	25.7783	14.6539	0.0201744	0.978611	ENSG00000267216	-	-	-	-	-	-	-	-	-	-	19	+	58294098	58295581	1484	one_exon	hsa_circ_0005959
novel_circ_021291	8	9	2	0	6	0	3	0	0	0	82.8552	83.2324	24.299	0	82.5264	0	25.6408	0	0	0	54.5826	5.12816	-3.41193	0.0351119	0.978611	ENSG00000083845	RPS5	ribosomal protein S5 [Source:HGNC Symbol;Acc:HGNC:10426]	Human Diseases;Genetic Information Processing	Infectious disease: viral;Translation	ko05171//Coronavirus disease - COVID-19;ko03010//Ribosome	K02989;K02989	GO:0005654//nucleoplasm;GO:0005737//cytoplasm;GO:0005829//cytosol;GO:0005840//ribosome;GO:0005925//focal adhesion;GO:0015935//small ribosomal subunit;GO:0016020//membrane;GO:0022626//cytosolic ribosome;GO:0022627//cytosolic small ribosomal subunit;GO:0070062//extracellular exosome;GO:1990904//ribonucleoprotein complex	GO:0003723//RNA binding;GO:0003729//mRNA binding;GO:0003735//structural constituent of ribosome;GO:0005515//protein binding;GO:0019843//rRNA binding	GO:0000028//ribosomal small subunit assembly;GO:0002181//cytoplasmic translation;GO:0006412//translation;GO:0006413//translational initiation;GO:0006450//regulation of translational fidelity	--	19	+	58392976	58393487	339	annot_exons	hsa_circ_0005598
novel_circ_021341	4	5	0	0	2	0	0	0	0	0	41.4276	46.2402	0	0	27.5088	0	0	0	0	0	23.0353	0.001	-14.4916	0.0463857	0.978611	ENSG00000171105	INSR	insulin receptor [Source:HGNC Symbol;Acc:HGNC:6091]	Environmental Information Processing;Human Diseases;Environmental Information Processing;Environmental Information Processing;Environmental Information Processing;Environmental Information Processing;Human Diseases;Environmental Information Processing;Human Diseases;Environmental Information Processing;Organismal Systems;Environmental Information Processing;Environmental Information Processing;En…	Signal transduction;Neurodegenerative disease;Signal transduction;Signal transduction;Signal transduction;Signal transduction;Cardiovascular disease;Signal transduction;Endocrine and metabolic disease;Signal transduction;Endocrine system;Signal transduction;Signal transduction;Signal transduction;Endocrine and metabolic disease;Aging;Cellular community - eukaryotes;Aging;Endocrine system;Endocrin…	ko04151//PI3K-Akt signaling pathway;ko05010//Alzheimer disease;ko04010//MAPK signaling pathway;ko04014//Ras signaling pathway;ko04015//Rap1 signaling pathway;ko04072//Phospholipase D signaling pathway;ko05415//Diabetic cardiomyopathy;ko04022//cGMP-PKG signaling pathway;ko04932//Non-alcoholic fatty liver disease;ko04150//mTOR signaling pathway;ko04910//Insulin signaling pathway;ko04068//FoxO signa…	K04527;K04527;K04527;K04527;K04527;K04527;K04527;K04527;K04527;K04527;K04527;K04527;K04527;K04527;K04527;K04527;K04527;K04527;K04527;K04527;K04527;K04527	GO:0005635//nuclear envelope;GO:0005764//lysosome;GO:0005768//endosome;GO:0005770//late endosome;GO:0005886//plasma membrane;GO:0005887//integral component of plasma membrane;GO:0005899//insulin receptor complex;GO:0005901//caveola;GO:0009897//external side of plasma membrane;GO:0010008//endosome membrane;GO:0016020//membrane;GO:0016021//integral component of membrane;GO:0030424//axon;GO:0031981/…	GO:0000166//nucleotide binding;GO:0001540//beta-amyloid binding;GO:0004672//protein kinase activity;GO:0004712//protein serine/threonine/tyrosine kinase activity;GO:0004713//protein tyrosine kinase activity;GO:0004714//transmembrane receptor protein tyrosine kinase activity;GO:0005009//insulin-activated receptor activity;GO:0005159//insulin-like growth factor receptor binding;GO:0005515//protein …	GO:0001934//positive regulation of protein phosphorylation;GO:0002092//positive regulation of receptor internalization;GO:0003007//heart morphogenesis;GO:0005975//carbohydrate metabolic process;GO:0006355//regulation of transcription, DNA-templated;GO:0006468//protein phosphorylation;GO:0006898//receptor-mediated endocytosis;GO:0007169//transmembrane receptor protein tyrosine kinase signaling pat…	--	19	-	7267345	7267896	552	one_exon	hsa_circ_000257
novel_circ_021424	6	3	0	4	0	0	0	0	0	0	62.1414	27.7441	0	33.6717	0	0	0	0	0	0	24.7115	0.001	-14.5929	0.0345634	0.978611	ENSG00000171466	ZNF562	zinc finger protein 562 [Source:HGNC Symbol;Acc:HGNC:25950]	Human Diseases	Infectious disease: viral	ko05168//Herpes simplex virus 1 infection	K09228	GO:0005634//nucleus	GO:0000978//RNA polymerase II core promoter proximal region sequence-specific DNA binding;GO:0000981//RNA polymerase II transcription factor activity, sequence-specific DNA binding;GO:0003677//DNA binding;GO:0046872//metal ion binding	GO:0006355//regulation of transcription, DNA-templated;GO:0006357//regulation of transcription from RNA polymerase II promoter	zf-C2H2	19	-	9652953	9660821	1354	annot_exons	novel_circ_021424
novel_circ_021515	6	3	2	0	0	0	0	0	0	0	62.1414	27.7441	24.299	0	0	0	0	0	0	0	22.8369	0.001	-14.4791	0.0483142	0.978611	ENSG00000130939	UBE4B	ubiquitination factor E4B [Source:HGNC Symbol;Acc:HGNC:12500]	Genetic Information Processing;Genetic Information Processing	Folding, sorting and degradation;Folding, sorting and degradation	ko04141//Protein processing in endoplasmic reticulum;ko04120//Ubiquitin mediated proteolysis	K10597;K10597	GO:0000151//ubiquitin ligase complex;GO:0005634//nucleus;GO:0005737//cytoplasm	GO:0004842//ubiquitin-protein transferase activity;GO:0005515//protein binding;GO:0016740//transferase activity;GO:0019899//enzyme binding;GO:0034450//ubiquitin-ubiquitin ligase activity	GO:0000209//protein polyubiquitination;GO:0006511//ubiquitin-dependent protein catabolic process;GO:0008626//granzyme-mediated apoptotic signaling pathway;GO:0009411//response to UV;GO:0016567//protein ubiquitination;GO:0030433//ER-associated ubiquitin-dependent protein catabolic process;GO:0043161//proteasome-mediated ubiquitin-dependent protein catabolic process;GO:0044267//cellular protein met…	--	1	+	10132369	10137205	452	annot_exons	novel_circ_021515
novel_circ_021554	0	12	0	14	4	0	0	0	0	0	0	110.977	0	117.851	55.0176	0	0	0	0	0	56.769	0.001	-15.7928	0.0043401	0.978611	ENSG00000185946	RNPC3	RNA binding region (RNP1, RRM) containing 3 [Source:HGNC Symbol;Acc:HGNC:18666]	-	-	-	-	GO:0005634//nucleus;GO:0005654//nucleoplasm;GO:0005681//spliceosomal complex;GO:0005689//U12-type spliceosomal complex	GO:0003676//nucleic acid binding;GO:0003723//RNA binding;GO:0005515//protein binding;GO:0030626//U12 snRNA binding;GO:0097157//pre-mRNA intronic binding	GO:0000398//mRNA splicing, via spliceosome;GO:0006397//mRNA processing;GO:0008380//RNA splicing	--	1	+	103527695	103551073	1302	annot_exons	novel_circ_021554
novel_circ_021666	0	0	0	0	0	7	4	0	4	0	0	0	0	0	0	29.7509	34.1877	0	41.2511	0	0.001	21.038	14.3607	0.0494813	0.978611	ENSG00000134243	SORT1	sortilin 1 [Source:HGNC Symbol;Acc:HGNC:11186]	Cellular Processes;Organismal Systems;Organismal Systems	Transport and catabolism;Nervous system;Digestive system	ko04142//Lysosome;ko04722//Neurotrophin signaling pathway;ko04979//Cholesterol metabolism	K12388;K12388;K12388	GO:0005634//nucleus;GO:0005764//lysosome;GO:0005765//lysosomal membrane;GO:0005768//endosome;GO:0005769//early endosome;GO:0005783//endoplasmic reticulum;GO:0005789//endoplasmic reticulum membrane;GO:0005794//Golgi apparatus;GO:0005829//cytosol;GO:0005886//plasma membrane;GO:0005905//coated pit;GO:0009986//cell surface;GO:0010008//endosome membrane;GO:0016020//membrane;GO:0016021//integral compon…	GO:0005515//protein binding;GO:0010465//nerve growth factor receptor activity;GO:0019899//enzyme binding;GO:0030379//neurotensin receptor activity, non-G-protein coupled;GO:0048406//nerve growth factor binding	GO:0001503//ossification;GO:0006622//protein targeting to lysosome;GO:0006892//post-Golgi vesicle-mediated transport;GO:0006895//Golgi to endosome transport;GO:0006897//endocytosis;GO:0007186//G-protein coupled receptor signaling pathway;GO:0007218//neuropeptide signaling pathway;GO:0008333//endosome to lysosome transport;GO:0008625//extrinsic apoptotic signaling pathway via death domain receptor…	--	1	-	109342014	109345881	276	annot_exons	novel_circ_021666
novel_circ_021865	0	0	0	0	0	3	2	4	5	3	0	0	0	0	0	12.7504	17.0939	34.8541	51.5639	59.7086	0.001	35.1942	15.103	0.00187767	0.978611	ENSG00000134198	TSPAN2	tetraspanin 2 [Source:HGNC Symbol;Acc:HGNC:20659]	-	-	-	-	GO:0005654//nucleoplasm;GO:0005886//plasma membrane;GO:0005887//integral component of plasma membrane;GO:0016020//membrane;GO:0016021//integral component of membrane;GO:0043209//myelin sheath	GO:0005515//protein binding	GO:0006954//inflammatory response;GO:0007420//brain development;GO:0014002//astrocyte development;GO:0014005//microglia development;GO:0042552//myelination;GO:0048709//oligodendrocyte differentiation;GO:0061564//axon development	--	1	-	115050356	115060538	727	annot_exons	novel_circ_021865
novel_circ_021886	0	3	0	0	2	10	4	10	3	6	0	27.7441	0	0	27.5088	42.5013	34.1877	87.1353	30.9384	119.417	11.0506	62.836	2.50747	0.0315192	0.978611	ENSG00000198162	MAN1A2	mannosidase alpha class 1A member 2 [Source:HGNC Symbol;Acc:HGNC:6822]	Metabolism;Genetic Information Processing;Metabolism;Metabolism	Global and overview maps;Folding, sorting and degradation;Glycan biosynthesis and metabolism;Glycan biosynthesis and metabolism	ko01100//Metabolic pathways;ko04141//Protein processing in endoplasmic reticulum;ko00510//N-Glycan biosynthesis;ko00513//Various types of N-glycan biosynthesis	K01230;K01230;K01230;K01230	GO:0000139//Golgi membrane;GO:0005783//endoplasmic reticulum;GO:0005794//Golgi apparatus;GO:0016020//membrane;GO:0016021//integral component of membrane;GO:0070062//extracellular exosome	GO:0004571//mannosyl-oligosaccharide 1,2-alpha-mannosidase activity;GO:0005509//calcium ion binding;GO:0016787//hydrolase activity;GO:0016798//hydrolase activity, acting on glycosyl bonds;GO:0046872//metal ion binding	GO:0005975//carbohydrate metabolic process;GO:0006486//protein glycosylation;GO:0006491//N-glycan processing;GO:0007585//respiratory gaseous exchange;GO:0008152//metabolic process;GO:0009100//glycoprotein metabolic process;GO:0036508//protein alpha-1,2-demannosylation;GO:0048286//lung alveolus development;GO:1904381//Golgi apparatus mannose trimming	--	1	+	117402186	117405645	353	annot_exons	hsa_circ_002089
novel_circ_021887	43	43	22	12	6	167	68	85	38	28	445.347	397.666	267.289	101.015	82.5264	709.771	581.192	740.65	391.886	557.28	258.769	596.156	1.20403	0.0498074	0.978611	ENSG00000198162	MAN1A2	mannosidase alpha class 1A member 2 [Source:HGNC Symbol;Acc:HGNC:6822]	Metabolism;Genetic Information Processing;Metabolism;Metabolism	Global and overview maps;Folding, sorting and degradation;Glycan biosynthesis and metabolism;Glycan biosynthesis and metabolism	ko01100//Metabolic pathways;ko04141//Protein processing in endoplasmic reticulum;ko00510//N-Glycan biosynthesis;ko00513//Various types of N-glycan biosynthesis	K01230;K01230;K01230;K01230	GO:0000139//Golgi membrane;GO:0005783//endoplasmic reticulum;GO:0005794//Golgi apparatus;GO:0016020//membrane;GO:0016021//integral component of membrane;GO:0070062//extracellular exosome	GO:0004571//mannosyl-oligosaccharide 1,2-alpha-mannosidase activity;GO:0005509//calcium ion binding;GO:0016787//hydrolase activity;GO:0016798//hydrolase activity, acting on glycosyl bonds;GO:0046872//metal ion binding	GO:0005975//carbohydrate metabolic process;GO:0006486//protein glycosylation;GO:0006491//N-glycan processing;GO:0007585//respiratory gaseous exchange;GO:0008152//metabolic process;GO:0009100//glycoprotein metabolic process;GO:0036508//protein alpha-1,2-demannosylation;GO:0048286//lung alveolus development;GO:1904381//Golgi apparatus mannose trimming	--	1	+	117402186	117414831	472	annot_exons	hsa_circ_001812
novel_circ_021890	0	1	0	0	0	4	12	0	1	1	0	9.24804	0	0	0	17.0005	102.563	0	10.3128	19.9029	1.84961	29.9559	4.01755	0.0482506	0.978611	ENSG00000198162	MAN1A2	mannosidase alpha class 1A member 2 [Source:HGNC Symbol;Acc:HGNC:6822]	Metabolism;Genetic Information Processing;Metabolism;Metabolism	Global and overview maps;Folding, sorting and degradation;Glycan biosynthesis and metabolism;Glycan biosynthesis and metabolism	ko01100//Metabolic pathways;ko04141//Protein processing in endoplasmic reticulum;ko00510//N-Glycan biosynthesis;ko00513//Various types of N-glycan biosynthesis	K01230;K01230;K01230;K01230	GO:0000139//Golgi membrane;GO:0005783//endoplasmic reticulum;GO:0005794//Golgi apparatus;GO:0016020//membrane;GO:0016021//integral component of membrane;GO:0070062//extracellular exosome	GO:0004571//mannosyl-oligosaccharide 1,2-alpha-mannosidase activity;GO:0005509//calcium ion binding;GO:0016787//hydrolase activity;GO:0016798//hydrolase activity, acting on glycosyl bonds;GO:0046872//metal ion binding	GO:0005975//carbohydrate metabolic process;GO:0006486//protein glycosylation;GO:0006491//N-glycan processing;GO:0007585//respiratory gaseous exchange;GO:0008152//metabolic process;GO:0009100//glycoprotein metabolic process;GO:0036508//protein alpha-1,2-demannosylation;GO:0048286//lung alveolus development;GO:1904381//Golgi apparatus mannose trimming	--	1	+	117402186	117466427	866	annot_exons	hsa_circ_001022
novel_circ_021896	0	1	7	10	5	57	15	10	9	21	0	9.24804	85.0464	84.1793	68.772	242.257	128.204	87.1353	92.8151	417.96	49.4492	193.674	1.96962	0.0330811	0.978611	ENSG00000198162	MAN1A2	mannosidase alpha class 1A member 2 [Source:HGNC Symbol;Acc:HGNC:6822]	Metabolism;Genetic Information Processing;Metabolism;Metabolism	Global and overview maps;Folding, sorting and degradation;Glycan biosynthesis and metabolism;Glycan biosynthesis and metabolism	ko01100//Metabolic pathways;ko04141//Protein processing in endoplasmic reticulum;ko00510//N-Glycan biosynthesis;ko00513//Various types of N-glycan biosynthesis	K01230;K01230;K01230;K01230	GO:0000139//Golgi membrane;GO:0005783//endoplasmic reticulum;GO:0005794//Golgi apparatus;GO:0016020//membrane;GO:0016021//integral component of membrane;GO:0070062//extracellular exosome	GO:0004571//mannosyl-oligosaccharide 1,2-alpha-mannosidase activity;GO:0005509//calcium ion binding;GO:0016787//hydrolase activity;GO:0016798//hydrolase activity, acting on glycosyl bonds;GO:0046872//metal ion binding	GO:0005975//carbohydrate metabolic process;GO:0006486//protein glycosylation;GO:0006491//N-glycan processing;GO:0007585//respiratory gaseous exchange;GO:0008152//metabolic process;GO:0009100//glycoprotein metabolic process;GO:0036508//protein alpha-1,2-demannosylation;GO:0048286//lung alveolus development;GO:1904381//Golgi apparatus mannose trimming	--	1	+	117460489	117502970	843	annot_exons	hsa_circ_0002059
novel_circ_022087	0	0	839	0	0	0	0	0	0	0	0	0	10193.4	0	0	0	0	0	0	0	2038.68	0.001	-20.9592	0.00352525	0.978611	ENSG00000270629	NBPF14	NBPF member 14 [Source:HGNC Symbol;Acc:HGNC:25232]	-	-	-	-	-	-	-	--	1	-	148557491	148559965	450	annot_exons	novel_circ_022087
novel_circ_022227	0	0	1	0	0	10	0	10	3	4	0	0	12.1495	0	0	42.5013	0	87.1353	30.9384	79.6115	2.4299	48.0373	4.30519	0.00644037	0.978611	ENSG00000143376	SNX27	sorting nexin 27 [Source:HGNC Symbol;Acc:HGNC:20073]	-	-	-	-	GO:0001772//immunological synapse;GO:0005737//cytoplasm;GO:0005768//endosome;GO:0005769//early endosome;GO:0005829//cytosol;GO:0005856//cytoskeleton;GO:0016020//membrane;GO:0030904//retromer complex;GO:0031901//early endosome membrane;GO:0043231//intracellular membrane-bounded organelle;GO:0071203//WASH complex	GO:0005515//protein binding;GO:0008289//lipid binding;GO:0032266//phosphatidylinositol-3-phosphate binding;GO:0035091//phosphatidylinositol binding	GO:0001770//establishment of natural killer cell polarity;GO:0006886//intracellular protein transport;GO:0007165//signal transduction;GO:0008333//endosome to lysosome transport;GO:0015031//protein transport;GO:0016192//vesicle-mediated transport;GO:0016197//endosomal transport;GO:0032456//endocytic recycling	--	1	+	151658235	151683445	6536	annot_exons	hsa_circ_0014191
novel_circ_022267	0	0	0	0	0	13	2	0	4	0	0	0	0	0	0	55.2517	17.0939	0	41.2511	0	0.001	22.7193	14.4716	0.0425918	0.978611	ENSG00000143549	TPM3	tropomyosin 3 [Source:HGNC Symbol;Acc:HGNC:12012]	Human Diseases;Human Diseases;Organismal Systems;Human Diseases;Organismal Systems;Human Diseases	Cancer: overview;Cardiovascular disease;Circulatory system;Cardiovascular disease;Circulatory system;Cancer: specific types	ko05200//Pathways in cancer;ko05414//Dilated cardiomyopathy;ko04261//Adrenergic signaling in cardiomyocytes;ko05410//Hypertrophic cardiomyopathy;ko04260//Cardiac muscle contraction;ko05216//Thyroid cancer	K09290;K09290;K09290;K09290;K09290;K09290	GO:0001725//stress fiber;GO:0005737//cytoplasm;GO:0005829//cytosol;GO:0005856//cytoskeleton;GO:0005862//muscle thin filament tropomyosin;GO:0005884//actin filament;GO:0015629//actin cytoskeleton;GO:0070062//extracellular exosome	GO:0003674//molecular_function;GO:0003779//actin binding;GO:0005515//protein binding;GO:0051015//actin filament binding	GO:0006936//muscle contraction;GO:0007015//actin filament organization	--	1	-	154170400	154176248	706	annot_exons	novel_circ_022267
novel_circ_022268	2	0	10	2	0	0	0	0	0	0	20.7138	0	121.495	16.8359	0	0	0	0	0	0	31.8089	0.001	-14.9571	0.0259617	0.978611	ENSG00000143549	TPM3	tropomyosin 3 [Source:HGNC Symbol;Acc:HGNC:12012]	Human Diseases;Human Diseases;Organismal Systems;Human Diseases;Organismal Systems;Human Diseases	Cancer: overview;Cardiovascular disease;Circulatory system;Cardiovascular disease;Circulatory system;Cancer: specific types	ko05200//Pathways in cancer;ko05414//Dilated cardiomyopathy;ko04261//Adrenergic signaling in cardiomyocytes;ko05410//Hypertrophic cardiomyopathy;ko04260//Cardiac muscle contraction;ko05216//Thyroid cancer	K09290;K09290;K09290;K09290;K09290;K09290	GO:0001725//stress fiber;GO:0005737//cytoplasm;GO:0005829//cytosol;GO:0005856//cytoskeleton;GO:0005862//muscle thin filament tropomyosin;GO:0005884//actin filament;GO:0015629//actin cytoskeleton;GO:0070062//extracellular exosome	GO:0003674//molecular_function;GO:0003779//actin binding;GO:0005515//protein binding;GO:0051015//actin filament binding	GO:0006936//muscle contraction;GO:0007015//actin filament organization	--	1	-	154172908	154173201	189	annot_exons	hsa_circ_0008368
novel_circ_022472	0	3	2	0	0	4	5	10	3	5	0	27.7441	24.299	0	0	17.0005	42.7347	87.1353	30.9384	99.5144	10.4086	55.4647	2.41379	0.0382629	0.978611	ENSG00000197312	DDI2	DNA damage inducible 1 homolog 2 [Source:HGNC Symbol;Acc:HGNC:24578]	-	-	-	-	GO:0005654//nucleoplasm;GO:0005694//chromosome;GO:0005737//cytoplasm;GO:0005829//cytosol	GO:0004190//aspartic-type endopeptidase activity;GO:0005515//protein binding;GO:0008233//peptidase activity;GO:0016787//hydrolase activity;GO:0042802//identical protein binding;GO:0043130//ubiquitin binding	GO:0006508//proteolysis;GO:0010498//proteasomal protein catabolic process;GO:0016485//protein processing;GO:0031647//regulation of protein stability;GO:0072711//cellular response to hydroxyurea	--	1	+	15638307	15651895	551	annot_exons	hsa_circ_000796
novel_circ_022685	3	0	3	0	5	0	0	0	0	0	31.0707	0	36.4485	0	68.772	0	0	0	0	0	27.2582	0.001	-14.7344	0.0370855	0.978611	ENSG00000213064	SFT2D2	SFT2 domain containing 2 [Source:HGNC Symbol;Acc:HGNC:25140]	-	-	-	-	GO:0016020//membrane;GO:0016021//integral component of membrane;GO:0070062//extracellular exosome	GO:0003674//molecular_function;GO:0005515//protein binding	GO:0008150//biological_process;GO:0015031//protein transport;GO:0016192//vesicle-mediated transport	--	1	+	168236589	168243069	694	annot_exons	novel_circ_022685
novel_circ_023193	0	0	0	0	0	12	5	5	4	0	0	0	0	0	0	51.0015	42.7347	43.5677	41.2511	0	0.001	35.711	15.1241	0.00183097	0.978611	ENSG00000116711	PLA2G4A	phospholipase A2 group IVA [Source:HGNC Symbol;Acc:HGNC:9035]	Metabolism;Environmental Information Processing;Environmental Information Processing;Environmental Information Processing;Organismal Systems;Cellular Processes;Organismal Systems;Organismal Systems;Organismal Systems;Organismal Systems;Organismal Systems;Organismal Systems;Human Diseases;Organismal Systems;Metabolism;Organismal Systems;Metabolism;Environmental Information Processing;Organismal Sy…	Global and overview maps;Signal transduction;Signal transduction;Signal transduction;Immune system;Cell growth and death;Endocrine system;Immune system;Circulatory system;Immune system;Nervous system;Nervous system;Cancer: overview;Sensory system;Lipid metabolism;Endocrine system;Lipid metabolism;Signal transduction;Nervous system;Endocrine system;Lipid metabolism;Lipid metabolism;Lipid metabolism	ko01100//Metabolic pathways;ko04010//MAPK signaling pathway;ko04014//Ras signaling pathway;ko04072//Phospholipase D signaling pathway;ko04666//Fc gamma R-mediated phagocytosis;ko04217//Necroptosis;ko04921//Oxytocin signaling pathway;ko04664//Fc epsilon RI signaling pathway;ko04270//Vascular smooth muscle contraction;ko04611//Platelet activation;ko04724//Glutamatergic synapse;ko04726//Serotonergic…	K16342;K16342;K16342;K16342;K16342;K16342;K16342;K16342;K16342;K16342;K16342;K16342;K16342;K16342;K16342;K16342;K16342;K16342;K16342;K16342;K16342;K16342;K16342	GO:0000139//Golgi membrane;GO:0005634//nucleus;GO:0005635//nuclear envelope;GO:0005737//cytoplasm;GO:0005743//mitochondrial inner membrane;GO:0005783//endoplasmic reticulum;GO:0005789//endoplasmic reticulum membrane;GO:0005794//Golgi apparatus;GO:0005829//cytosol;GO:0016020//membrane;GO:0043231//intracellular membrane-bounded organelle	GO:0004620//phospholipase activity;GO:0004622//lysophospholipase activity;GO:0004623//phospholipase A2 activity;GO:0005509//calcium ion binding;GO:0005544//calcium-dependent phospholipid binding;GO:0008289//lipid binding;GO:0008374//O-acyltransferase activity;GO:0010314//phosphatidylinositol-5-phosphate binding;GO:0016787//hydrolase activity;GO:0032266//phosphatidylinositol-3-phosphate binding;GO…	GO:0001516//prostaglandin biosynthetic process;GO:0002827//positive regulation of T-helper 1 type immune response;GO:0006071//glycerol metabolic process;GO:0006629//lipid metabolic process;GO:0006631//fatty acid metabolic process;GO:0006633//fatty acid biosynthetic process;GO:0006640//monoacylglycerol biosynthetic process;GO:0006650//glycerophospholipid metabolic process;GO:0006663//platelet acti…	--	1	+	186893011	186894211	263	annot_exons	novel_circ_023193
novel_circ_023358	0	4	5	0	3	0	0	0	0	0	0	36.9922	60.7474	0	41.2632	0	0	0	0	0	27.8006	0.001	-14.7628	0.0289843	0.978611	ENSG00000118197	DDX59	DEAD-box helicase 59 [Source:HGNC Symbol;Acc:HGNC:25360]	-	-	-	-	GO:0005634//nucleus;GO:0005737//cytoplasm;GO:0016020//membrane;GO:0016021//integral component of membrane	GO:0000166//nucleotide binding;GO:0003676//nucleic acid binding;GO:0003723//RNA binding;GO:0003724//RNA helicase activity;GO:0004386//helicase activity;GO:0005524//ATP binding;GO:0016787//hydrolase activity;GO:0016887//ATPase activity;GO:0046872//metal ion binding	-	--	1	-	200665937	200666751	815	one_exon	novel_circ_023358
novel_circ_023381	0	0	0	0	0	17	10	0	0	1	0	0	0	0	0	72.2522	85.4694	0	0	19.9029	0.001	35.5249	15.1165	0.013104	0.978611	ENSG00000198700	IPO9	importin 9 [Source:HGNC Symbol;Acc:HGNC:19425]	Genetic Information Processing	Translation	ko03013//Nucleocytoplasmic transport	K20224	GO:0005634//nucleus;GO:0005635//nuclear envelope;GO:0005737//cytoplasm;GO:0005829//cytosol;GO:0016020//membrane	GO:0005515//protein binding;GO:0031267//small GTPase binding;GO:0042393//histone binding;GO:0061608//nuclear import signal receptor activity	GO:0006606//protein import into nucleus;GO:0006886//intracellular protein transport;GO:0015031//protein transport	--	1	+	201847279	201848594	351	annot_exons	hsa_circ_0003115
novel_circ_023420	0	0	0	0	0	37	0	0	2	0	0	0	0	0	0	157.255	0	0	20.6256	0	0.001	35.5761	15.1186	0.0343518	0.978611	ENSG00000077157	PPP1R12B	protein phosphatase 1 regulatory subunit 12B [Source:HGNC Symbol;Acc:HGNC:7619]	Cellular Processes;Human Diseases;Cellular Processes;Organismal Systems;Organismal Systems	Cell motility;Cancer: overview;Cellular community - eukaryotes;Endocrine system;Circulatory system	ko04810//Regulation of actin cytoskeleton;ko05205//Proteoglycans in cancer;ko04510//Focal adhesion;ko04921//Oxytocin signaling pathway;ko04270//Vascular smooth muscle contraction	K12329;K12329;K12329;K12329;K12329	GO:0005654//nucleoplasm;GO:0005737//cytoplasm;GO:0005829//cytosol;GO:0005856//cytoskeleton;GO:0030018//Z disc;GO:0031672//A band	GO:0004857//enzyme inhibitor activity;GO:0005515//protein binding;GO:0008047//enzyme activator activity;GO:0019208//phosphatase regulator activity;GO:0019901//protein kinase binding	GO:0006937//regulation of muscle contraction;GO:0007165//signal transduction;GO:0043086//negative regulation of catalytic activity;GO:0050790//regulation of catalytic activity	--	1	+	202558877	202569197	546	annot_exons	novel_circ_023420
novel_circ_023430	0	0	0	0	0	0	2	6	2	3	0	0	0	0	0	0	17.0939	52.2812	20.6256	59.7086	0.001	29.9419	14.8699	0.01055	0.978611	ENSG00000117139	KDM5B	lysine demethylase 5B [Source:HGNC Symbol;Acc:HGNC:18039]	-	-	-	-	GO:0005634//nucleus;GO:0005654//nucleoplasm;GO:0005829//cytosol	GO:0003677//DNA binding;GO:0003714//transcription corepressor activity;GO:0005515//protein binding;GO:0008270//zinc ion binding;GO:0016491//oxidoreductase activity;GO:0032452//histone demethylase activity;GO:0032453//histone demethylase activity (H3-K4 specific);GO:0034647//histone demethylase activity (H3-trimethyl-K4 specific);GO:0042393//histone binding;GO:0046872//metal ion binding;GO:0051213…	GO:0006325//chromatin organization;GO:0006338//chromatin remodeling;GO:0007338//single fertilization;GO:0009791//post-embryonic development;GO:0010628//positive regulation of gene expression;GO:0033601//positive regulation of mammary gland epithelial cell proliferation;GO:0034720//histone H3-K4 demethylation;GO:0034721//histone H3-K4 demethylation, trimethyl-H3-K4-specific;GO:0044344//cellular re…	--	1	-	202755271	202758510	461	annot_exons	hsa_circ_0016039
novel_circ_023518	0	0	20	0	2	0	0	0	0	0	0	0	242.99	0	27.5088	0	0	0	0	0	54.0997	0.001	-15.7233	0.0257721	0.978611	NA	-	-	-	-	-	-	-	-	-	-	1	-	205644931	205649389	4459	intergenic	novel_circ_023518
novel_circ_023521	0	7	9	0	0	0	0	0	0	0	0	64.7363	109.345	0	0	0	0	0	0	0	34.8163	0.001	-15.0875	0.0372186	0.978611	ENSG00000117280	RAB29	RAB29, member RAS oncogene family [Source:HGNC Symbol;Acc:HGNC:9789]	-	-	-	-	GO:0005737//cytoplasm;GO:0005739//mitochondrion;GO:0005769//early endosome;GO:0005773//vacuole;GO:0005794//Golgi apparatus;GO:0005801//cis-Golgi network;GO:0005802//trans-Golgi network;GO:0005829//cytosol;GO:0005856//cytoskeleton;GO:0005886//plasma membrane;GO:0012505//endomembrane system;GO:0016020//membrane;GO:0031982//vesicle;GO:0042470//melanosome;GO:0043231//intracellular membrane-bounded or…	GO:0000166//nucleotide binding;GO:0003924//GTPase activity;GO:0005515//protein binding;GO:0005525//GTP binding;GO:0019003//GDP binding;GO:0019894//kinesin binding;GO:0031267//small GTPase binding;GO:0070840//dynein complex binding	GO:0001921//positive regulation of receptor recycling;GO:0006886//intracellular protein transport;GO:0007005//mitochondrion organization;GO:0007030//Golgi organization;GO:0007416//synapse assembly;GO:0009617//response to bacterium;GO:0010977//negative regulation of neuron projection development;GO:0015031//protein transport;GO:0016192//vesicle-mediated transport;GO:0030154//cell differentiation;G…	--	1	-	205771472	205773224	911	exon_intron	novel_circ_023521
novel_circ_023608	0	2	2	5	0	17	20	11	2	5	0	18.4961	24.299	42.0897	0	72.2522	170.939	95.8489	20.6256	99.5144	16.9769	91.8359	2.43548	0.0174256	0.978611	ENSG00000075151	EIF4G3	eukaryotic translation initiation factor 4 gamma 3 [Source:HGNC Symbol;Acc:HGNC:3298]	Human Diseases	Cardiovascular disease	ko05416//Viral myocarditis	K03260	GO:0005829//cytosol;GO:0016281//eukaryotic translation initiation factor 4F complex	GO:0000339//RNA cap binding;GO:0003723//RNA binding;GO:0003729//mRNA binding;GO:0003743//translation initiation factor activity;GO:0005515//protein binding;GO:0008135//translation factor activity, RNA binding	GO:0006412//translation;GO:0006413//translational initiation;GO:0006417//regulation of translation;GO:0006446//regulation of translational initiation	--	1	-	20904883	20942330	1395	annot_exons	novel_circ_023608
novel_circ_023773	0	0	0	0	0	12	3	7	4	0	0	0	0	0	0	51.0015	25.6408	60.9947	41.2511	0	0.001	35.7776	15.1268	0.00222637	0.978611	ENSG00000136636	KCTD3	potassium channel tetramerization domain containing 3 [Source:HGNC Symbol;Acc:HGNC:21305]	-	-	-	-	GO:0005886//plasma membrane;GO:0016020//membrane	GO:0005515//protein binding	GO:0051260//protein homooligomerization	--	1	+	215575901	215586685	842	annot_exons	hsa_circ_0016461
novel_circ_023811	0	0	0	0	0	5	2	5	3	5	0	0	0	0	0	21.2506	17.0939	43.5677	30.9384	99.5144	0.001	42.473	15.3743	0.00107887	0.978611	ENSG00000090686	USP48	ubiquitin specific peptidase 48 [Source:HGNC Symbol;Acc:HGNC:18533]	-	-	-	-	GO:0005634//nucleus;GO:0005654//nucleoplasm;GO:0005737//cytoplasm;GO:0005739//mitochondrion;GO:0005829//cytosol	GO:0004197//cysteine-type endopeptidase activity;GO:0004843//thiol-dependent ubiquitin-specific protease activity;GO:0005515//protein binding;GO:0008233//peptidase activity;GO:0008234//cysteine-type peptidase activity;GO:0016787//hydrolase activity	GO:0006508//proteolysis;GO:0006511//ubiquitin-dependent protein catabolic process;GO:0016579//protein deubiquitination	--	1	-	21748138	21753119	496	annot_exons	hsa_circ_001786
novel_circ_023889	15	0	11	0	0	3	0	0	0	0	155.353	0	133.644	0	0	12.7504	0	0	0	0	57.7996	2.55008	-4.50245	0.0440695	0.978611	ENSG00000070831	CDC42	cell division cycle 42 [Source:HGNC Symbol;Acc:HGNC:1736]	Human Diseases;Human Diseases;Environmental Information Processing;Human Diseases;Human Diseases;Human Diseases;Cellular Processes;Environmental Information Processing;Cellular Processes;Environmental Information Processing;Human Diseases;Human Diseases;Human Diseases;Human Diseases;Cellular Processes;Organismal Systems;Organismal Systems;Cellular Processes;Organismal Systems;Human Diseases;Organ…	Cancer: overview;Infectious disease: viral;Signal transduction;Infectious disease: bacterial;Infectious disease: bacterial;Infectious disease: bacterial;Transport and catabolism;Signal transduction;Cell motility;Signal transduction;Cardiovascular disease;Infectious disease: bacterial;Cancer: overview;Cancer: overview;Cellular community - eukaryotes;Immune system;Development and regeneration;Cellu…	ko05200//Pathways in cancer;ko05165//Human papillomavirus infection;ko04010//MAPK signaling pathway;ko05130//Pathogenic Escherichia coli infection;ko05132//Salmonella infection;ko05131//Shigellosis;ko04144//Endocytosis;ko04014//Ras signaling pathway;ko04810//Regulation of actin cytoskeleton;ko04015//Rap1 signaling pathway;ko05417//Lipid and atherosclerosis;ko05135//Yersinia infection;ko05205//Pro…	K04393;K04393;K04393;K04393;K04393;K04393;K04393;K04393;K04393;K04393;K04393;K04393;K04393;K04393;K04393;K04393;K04393;K04393;K04393;K04393;K04393;K04393;K04393;K04393;K04393;K04393;K04393;K04393;K04393;K04393;K04393	GO:0000139//Golgi membrane;GO:0000322//storage vacuole;GO:0005737//cytoplasm;GO:0005789//endoplasmic reticulum membrane;GO:0005813//centrosome;GO:0005815//microtubule organizing center;GO:0005819//spindle;GO:0005829//cytosol;GO:0005856//cytoskeleton;GO:0005886//plasma membrane;GO:0005911//cell-cell junction;GO:0005925//focal adhesion;GO:0016020//membrane;GO:0017119//Golgi transport complex;GO:003…	GO:0000166//nucleotide binding;GO:0003924//GTPase activity;GO:0005515//protein binding;GO:0005525//GTP binding;GO:0016787//hydrolase activity;GO:0019901//protein kinase binding;GO:0030742//GTP-dependent protein binding;GO:0031435//mitogen-activated protein kinase kinase kinase binding;GO:0031996//thioesterase binding;GO:0032427//GBD domain binding;GO:0034191//apolipoprotein A-I receptor binding;G…	GO:0002040//sprouting angiogenesis;GO:0003161//cardiac conduction system development;GO:0003253//cardiac neural crest cell migration involved in outflow tract morphogenesis;GO:0006468//protein phosphorylation;GO:0006897//endocytosis;GO:0006911//phagocytosis, engulfment;GO:0007015//actin filament organization;GO:0007030//Golgi organization;GO:0007088//regulation of mitotic nuclear division;GO:0007…	--	1	+	22078429	22091501	5347	annot_exons	hsa_circ_0007604
novel_circ_024074	2	4	0	10	3	4	0	0	0	0	20.7138	36.9922	0	84.1793	41.2632	17.0005	0	0	0	0	36.6297	3.4001	-3.42936	0.0403333	0.978611	ENSG00000143776	CDC42BPA	CDC42 binding protein kinase alpha [Source:HGNC Symbol;Acc:HGNC:1737]	-	-	-	-	GO:0005737//cytoplasm;GO:0005829//cytosol;GO:0005856//cytoskeleton;GO:0005911//cell-cell junction;GO:0030027//lamellipodium;GO:0031252//cell leading edge;GO:0042641//actomyosin;GO:0042995//cell projection;GO:0070062//extracellular exosome	GO:0000166//nucleotide binding;GO:0000287//magnesium ion binding;GO:0004672//protein kinase activity;GO:0004674//protein serine/threonine kinase activity;GO:0004712//protein serine/threonine/tyrosine kinase activity;GO:0005515//protein binding;GO:0005524//ATP binding;GO:0016301//kinase activity;GO:0016740//transferase activity;GO:0042802//identical protein binding;GO:0046872//metal ion binding	GO:0006468//protein phosphorylation;GO:0007010//cytoskeleton organization;GO:0016310//phosphorylation;GO:0016477//cell migration;GO:0018107//peptidyl-threonine phosphorylation;GO:0030036//actin cytoskeleton organization;GO:0031032//actomyosin structure organization;GO:0031532//actin cytoskeleton reorganization	--	1	-	227028657	227035607	1233	annot_exons	hsa_circ_0005370
novel_circ_024122	9	3	0	7	0	0	0	0	0	0	93.2121	27.7441	0	58.9255	0	0	0	0	0	0	35.9763	0.001	-15.1348	0.0124151	0.978611	ENSG00000069248	NUP133	nucleoporin 133 [Source:HGNC Symbol;Acc:HGNC:18016]	Human Diseases;Genetic Information Processing	Neurodegenerative disease;Translation	ko05014//Amyotrophic lateral sclerosis;ko03013//Nucleocytoplasmic transport	K14300;K14300	GO:0000775//chromosome, centromeric region;GO:0000776//kinetochore;GO:0000940//condensed chromosome outer kinetochore;GO:0005634//nucleus;GO:0005635//nuclear envelope;GO:0005643//nuclear pore;GO:0005694//chromosome;GO:0005829//cytosol;GO:0016020//membrane;GO:0031080//nuclear pore outer ring;GO:0031965//nuclear membrane	GO:0005515//protein binding;GO:0017056//structural constituent of nuclear pore	GO:0000972//transcription-dependent tethering of RNA polymerase II gene DNA at nuclear periphery;GO:0006406//mRNA export from nucleus;GO:0006606//protein import into nucleus;GO:0006913//nucleocytoplasmic transport;GO:0006999//nuclear pore organization;GO:0015031//protein transport;GO:0016973//poly(A)+ mRNA export from nucleus;GO:0021915//neural tube development;GO:0022008//neurogenesis;GO:0048339…	--	1	-	229460611	229463676	293	annot_exons	novel_circ_024122
novel_circ_024412	0	7	0	4	2	0	0	0	0	0	0	64.7363	0	33.6717	27.5088	0	0	0	0	0	25.1834	0.001	-14.6202	0.0368673	0.978611	ENSG00000116984	MTR	5-methyltetrahydrofolate-homocysteine methyltransferase [Source:HGNC Symbol;Acc:HGNC:7468]	Metabolism;Metabolism;Metabolism;Metabolism;Metabolism	Global and overview maps;Global and overview maps;Amino acid metabolism;Metabolism of cofactors and vitamins;Metabolism of other amino acids	ko01100//Metabolic pathways;ko01230//Biosynthesis of amino acids;ko00270//Cysteine and methionine metabolism;ko00670//One carbon pool by folate;ko00450//Selenocompound metabolism	K00548;K00548;K00548;K00548;K00548	GO:0005737//cytoplasm;GO:0005829//cytosol	GO:0005515//protein binding;GO:0008168//methyltransferase activity;GO:0008172//S-methyltransferase activity;GO:0008270//zinc ion binding;GO:0008705//methionine synthase activity;GO:0016740//transferase activity;GO:0031419//cobalamin binding;GO:0046872//metal ion binding	GO:0007399//nervous system development;GO:0008652//cellular amino acid biosynthetic process;GO:0009086//methionine biosynthetic process;GO:0009235//cobalamin metabolic process;GO:0031103//axon regeneration;GO:0032259//methylation;GO:0042558//pteridine-containing compound metabolic process;GO:0044237//cellular metabolic process;GO:0048678//response to axon injury;GO:0071704//organic substance meta…	--	1	+	236824119	236853088	1189	annot_exons	novel_circ_024412
novel_circ_024521	0	0	0	0	0	3	6	2	0	1	0	0	0	0	0	12.7504	51.2816	17.4271	0	19.9029	0.001	20.2724	14.3072	0.0441727	0.978611	ENSG00000054282	SDCCAG8	SHH signaling and ciliogenesis regulator SDCCAG8 [Source:HGNC Symbol;Acc:HGNC:10671]	-	-	-	-	GO:0005737//cytoplasm;GO:0005813//centrosome;GO:0005814//centriole;GO:0005815//microtubule organizing center;GO:0005829//cytosol;GO:0005856//cytoskeleton;GO:0005911//cell-cell junction;GO:0030054//cell junction;GO:0034451//centriolar satellite;GO:0036064//ciliary basal body;GO:0042995//cell projection	GO:0005515//protein binding	GO:0001764//neuron migration;GO:0007098//centrosome cycle;GO:0030010//establishment of cell polarity;GO:0030030//cell projection organization;GO:0031023//microtubule organizing center organization;GO:0035148//tube formation;GO:1902017//regulation of cilium assembly	--	1	+	243293091	243308177	2350	annot_exons	hsa_circ_0007442
novel_circ_024586	2	3	0	4	0	28	4	10	2	4	20.7138	27.7441	0	33.6717	0	119.004	34.1877	87.1353	20.6256	79.6115	16.4259	68.1128	2.05195	0.0340391	0.978611	ENSG00000203666	EFCAB2	EF-hand calcium binding domain 2 [Source:HGNC Symbol;Acc:HGNC:28166]	-	-	-	-	GO:0005737//cytoplasm;GO:0005856//cytoskeleton;GO:0005929//cilium;GO:0031514//motile cilium;GO:0042995//cell projection;GO:0097228//sperm principal piece	GO:0005509//calcium ion binding;GO:0005515//protein binding	-	--	1	+	245017242	245083688	563	annot_exons	novel_circ_024586
novel_circ_024771	0	0	0	0	0	0	4	2	2	3	0	0	0	0	0	0	34.1877	17.4271	20.6256	59.7086	0.001	26.3898	14.6877	0.0179953	0.978611	ENSG00000158161	EYA3	EYA transcriptional coactivator and phosphatase 3 [Source:HGNC Symbol;Acc:HGNC:3521]	-	-	-	-	GO:0005634//nucleus;GO:0005654//nucleoplasm;GO:0005667//transcription factor complex;GO:0005737//cytoplasm;GO:0005813//centrosome	GO:0004721//phosphoprotein phosphatase activity;GO:0004725//protein tyrosine phosphatase activity;GO:0005515//protein binding;GO:0016787//hydrolase activity;GO:0046872//metal ion binding	GO:0006281//DNA repair;GO:0006302//double-strand break repair;GO:0006325//chromatin organization;GO:0006470//protein dephosphorylation;GO:0006974//cellular response to DNA damage stimulus;GO:0007275//multicellular organism development;GO:0007601//visual perception;GO:0009653//anatomical structure morphogenesis;GO:0010212//response to ionizing radiation;GO:0016576//histone dephosphorylation;GO:003…	--	1	-	27988535	28004419	699	annot_exons	novel_circ_024771
novel_circ_024854	0	12	5	15	6	43	45	33	8	17	0	110.977	60.7474	126.269	82.5264	182.756	384.612	287.547	82.5023	338.349	76.1039	255.153	1.74532	0.0315422	0.978611	ENSG00000116350	SRSF4	serine and arginine rich splicing factor 4 [Source:HGNC Symbol;Acc:HGNC:10786]	Human Diseases;Genetic Information Processing	Infectious disease: viral;Transcription	ko05168//Herpes simplex virus 1 infection;ko03040//Spliceosome	K12893;K12893	GO:0005634//nucleus;GO:0005654//nucleoplasm;GO:0016607//nuclear speck	GO:0003676//nucleic acid binding;GO:0003723//RNA binding;GO:0003729//mRNA binding;GO:0005515//protein binding;GO:1990825//sequence-specific mRNA binding	GO:0000375//RNA splicing, via transesterification reactions;GO:0000398//mRNA splicing, via spliceosome;GO:0006397//mRNA processing;GO:0008380//RNA splicing;GO:0032868//response to insulin;GO:0048025//negative regulation of mRNA splicing, via spliceosome	--	1	-	29154696	29154910	215	one_exon	hsa_circ_0006602
novel_circ_025277	0	0	0	0	0	3	2	2	6	2	0	0	0	0	0	12.7504	17.0939	17.4271	61.8767	39.8057	0.001	29.7908	14.8626	0.0046409	0.978611	ENSG00000171793	CTPS1	CTP synthase 1 [Source:HGNC Symbol;Acc:HGNC:2519]	Metabolism;Metabolism	Global and overview maps;Nucleotide metabolism	ko01100//Metabolic pathways;ko00240//Pyrimidine metabolism	K01937;K01937	GO:0005737//cytoplasm;GO:0005829//cytosol;GO:0016020//membrane;GO:0097268//cytoophidium	GO:0000166//nucleotide binding;GO:0003883//CTP synthase activity;GO:0005515//protein binding;GO:0005524//ATP binding;GO:0016874//ligase activity;GO:0042802//identical protein binding	GO:0002376//immune system process;GO:0006139//nucleobase-containing compound metabolic process;GO:0006221//pyrimidine nucleotide biosynthetic process;GO:0006241//CTP biosynthetic process;GO:0006541//glutamine metabolic process;GO:0009410//response to xenobiotic stimulus;GO:0019856//pyrimidine nucleobase biosynthetic process;GO:0042098//T cell proliferation;GO:0042100//B cell proliferation;GO:0044…	--	1	+	41008794	41010254	907	annot_exons	hsa_circ_0008296
novel_circ_025390	0	0	0	0	0	11	0	3	4	0	0	0	0	0	0	46.7514	0	26.1406	41.2511	0	0.001	22.8286	14.4786	0.0392921	0.978611	ENSG00000162415	ZSWIM5	zinc finger SWIM-type containing 5 [Source:HGNC Symbol;Acc:HGNC:29299]	-	-	-	-	GO:0005615//extracellular space;GO:0031462//Cul2-RING ubiquitin ligase complex	GO:0008270//zinc ion binding;GO:0046872//metal ion binding	-	--	1	-	45051074	45088237	837	annot_exons	novel_circ_025390
novel_circ_025681	0	6	3	5	2	0	0	0	0	0	0	55.4883	36.4485	42.0897	27.5088	0	0	0	0	0	32.307	0.001	-14.9796	0.00510847	0.978611	ENSG00000162378	ZYG11B	zyg-11 family member B, cell cycle regulator [Source:HGNC Symbol;Acc:HGNC:25820]	-	-	-	-	GO:0031462//Cul2-RING ubiquitin ligase complex	GO:0005515//protein binding	GO:0006515//misfolded or incompletely synthesized protein catabolic process;GO:0030162//regulation of proteolysis;GO:0031331//positive regulation of cellular catabolic process;GO:0032436//positive regulation of proteasomal ubiquitin-dependent protein catabolic process	--	1	+	52801819	52802139	210	annot_exons	hsa_circ_0003996
novel_circ_025786	10	12	4	0	2	0	3	2	0	0	103.569	110.977	48.5979	0	27.5088	0	25.6408	17.4271	0	0	58.1304	8.61357	-2.75461	0.0384897	0.978611	ENSG00000187889	FYB2	FYN binding protein 2 [Source:HGNC Symbol;Acc:HGNC:27295]	-	-	-	-	GO:0001772//immunological synapse;GO:0005886//plasma membrane;GO:0016020//membrane;GO:0045121//membrane raft	GO:0005515//protein binding	GO:0007229//integrin-mediated signaling pathway;GO:0033627//cell adhesion mediated by integrin;GO:0050852//T cell receptor signaling pathway;GO:0072659//protein localization to plasma membrane	--	1	-	56787175	56792803	944	annot_exons	novel_circ_025786
novel_circ_025961	0	5	0	0	0	20	12	4	4	3	0	46.2402	0	0	0	85.0026	102.563	34.8541	41.2511	59.7086	9.24804	64.6759	2.80601	0.0245072	0.978611	ENSG00000125703	ATG4C	autophagy related 4C cysteine peptidase [Source:HGNC Symbol;Acc:HGNC:16040]	Cellular Processes;Cellular Processes	Transport and catabolism;Transport and catabolism	ko04140//Autophagy - animal;ko04136//Autophagy - other	K08342;K08342	GO:0005575//cellular_component;GO:0005737//cytoplasm	GO:0004197//cysteine-type endopeptidase activity;GO:0005515//protein binding;GO:0008233//peptidase activity;GO:0008234//cysteine-type peptidase activity;GO:0016787//hydrolase activity	GO:0006508//proteolysis;GO:0006914//autophagy;GO:0015031//protein transport;GO:0051697//protein delipidation	--	1	+	62803719	62821209	864	annot_exons	hsa_circ_0012823
novel_circ_026346	0	0	0	0	0	0	3	0	6	3	0	0	0	0	0	0	25.6408	0	61.8767	59.7086	0.001	29.4452	14.8457	0.0298789	0.978611	ENSG00000142875	PRKACB	protein kinase cAMP-activated catalytic subunit beta [Source:HGNC Symbol;Acc:HGNC:9381]	Human Diseases;Organismal Systems;Human Diseases;Environmental Information Processing;Environmental Information Processing;Human Diseases;Human Diseases;Environmental Information Processing;Organismal Systems;Human Diseases;Human Diseases;Environmental Information Processing;Human Diseases;Human Diseases;Human Diseases;Organismal Systems;Human Diseases;Cellular Processes;Human Diseases;Environmen…	Cancer: overview;Sensory system;Infectious disease: viral;Signal transduction;Signal transduction;Neurodegenerative disease;Neurodegenerative disease;Signal transduction;Environmental adaptation;Infectious disease: viral;Infectious disease: viral;Signal transduction;Cancer: overview;Cancer: overview;Cancer: overview;Immune system;Substance dependence;Cellular community - eukaryotes;Infectious dis…	ko05200//Pathways in cancer;ko04740//Olfactory transduction;ko05165//Human papillomavirus infection;ko04020//Calcium signaling pathway;ko04010//MAPK signaling pathway;ko05020//Prion disease;ko05012//Parkinson disease;ko04014//Ras signaling pathway;ko04714//Thermogenesis;ko05163//Human cytomegalovirus infection;ko05166//Human T-cell leukemia virus 1 infection;ko04024//cAMP signaling pathway;ko0520…	K04345;K04345;K04345;K04345;K04345;K04345;K04345;K04345;K04345;K04345;K04345;K04345;K04345;K04345;K04345;K04345;K04345;K04345;K04345;K04345;K04345;K04345;K04345;K04345;K04345;K04345;K04345;K04345;K04345;K04345;K04345;K04345;K04345;K04345;K04345;K04345;K04345;K04345;K04345;K04345;K04345;K04345;K04345;K04345;K04345;K04345;K04345;K04345;K04345;K04345;K04345;K04345;K04345;K04345;K04345;K04345;K04345;…	GO:0005634//nucleus;GO:0005654//nucleoplasm;GO:0005737//cytoplasm;GO:0005813//centrosome;GO:0005829//cytosol;GO:0005886//plasma membrane;GO:0005952//cAMP-dependent protein kinase complex;GO:0016020//membrane;GO:0070062//extracellular exosome;GO:0097546//ciliary base	GO:0000166//nucleotide binding;GO:0000287//magnesium ion binding;GO:0004672//protein kinase activity;GO:0004674//protein serine/threonine kinase activity;GO:0004679//AMP-activated protein kinase activity;GO:0004691//cAMP-dependent protein kinase activity;GO:0004712//protein serine/threonine/tyrosine kinase activity;GO:0005515//protein binding;GO:0005524//ATP binding;GO:0016301//kinase activity;GO…	GO:0001843//neural tube closure;GO:0003091//renal water homeostasis;GO:0006468//protein phosphorylation;GO:0007165//signal transduction;GO:0007188//adenylate cyclase-modulating G-protein coupled receptor signaling pathway;GO:0010737//protein kinase A signaling;GO:0016310//phosphorylation;GO:0034380//high-density lipoprotein particle assembly;GO:0070613//regulation of protein processing;GO:1901621…	--	1	+	84196616	84197824	223	annot_exons	novel_circ_026346
novel_circ_026451	0	0	1	0	0	0	4	3	5	3	0	0	12.1495	0	0	0	34.1877	26.1406	51.5639	59.7086	2.4299	34.3202	3.82009	0.0171306	0.978611	ENSG00000065243	PKN2	protein kinase N2 [Source:HGNC Symbol;Acc:HGNC:9406]	Environmental Information Processing;Human Diseases;Organismal Systems	Signal transduction;Infectious disease: bacterial;Immune system	ko04151//PI3K-Akt signaling pathway;ko05135//Yersinia infection;ko04621//NOD-like receptor signaling pathway	K23691;K23691;K23691	GO:0005634//nucleus;GO:0005654//nucleoplasm;GO:0005737//cytoplasm;GO:0005813//centrosome;GO:0005829//cytosol;GO:0005856//cytoskeleton;GO:0005886//plasma membrane;GO:0016020//membrane;GO:0016021//integral component of membrane;GO:0016604//nuclear body;GO:0030027//lamellipodium;GO:0030054//cell junction;GO:0030496//midbody;GO:0032154//cleavage furrow;GO:0032991//macromolecular complex;GO:0042995//c…	GO:0000166//nucleotide binding;GO:0003723//RNA binding;GO:0004672//protein kinase activity;GO:0004674//protein serine/threonine kinase activity;GO:0004697//protein kinase C activity;GO:0004698//calcium-dependent protein kinase C activity;GO:0004712//protein serine/threonine/tyrosine kinase activity;GO:0005515//protein binding;GO:0005524//ATP binding;GO:0016301//kinase activity;GO:0016740//transfe…	GO:0006468//protein phosphorylation;GO:0006915//apoptotic process;GO:0007049//cell cycle;GO:0007155//cell adhesion;GO:0007165//signal transduction;GO:0010631//epithelial cell migration;GO:0016310//phosphorylation;GO:0018105//peptidyl-serine phosphorylation;GO:0030030//cell projection organization;GO:0032467//positive regulation of cytokinesis;GO:0035556//intracellular signal transduction;GO:00432…	--	1	+	88740988	88771879	937	annot_exons	novel_circ_026451
novel_circ_026790	13	6	8	12	8	13	4	4	3	2	134.64	55.4883	97.1959	101.015	110.035	55.2517	34.1877	34.8541	30.9384	39.8057	99.6748	39.0075	-1.35348	0.0341677	0.978611	ENSG00000089177	KIF16B	kinesin family member 16B [Source:HGNC Symbol;Acc:HGNC:15869]	-	-	-	-	GO:0005737//cytoplasm;GO:0005768//endosome;GO:0005769//early endosome;GO:0005819//spindle;GO:0005829//cytosol;GO:0005856//cytoskeleton;GO:0005871//kinesin complex;GO:0005874//microtubule;GO:0016020//membrane;GO:0031901//early endosome membrane	GO:0000166//nucleotide binding;GO:0003774//motor activity;GO:0003777//microtubule motor activity;GO:0005515//protein binding;GO:0005524//ATP binding;GO:0005547//phosphatidylinositol-3,4,5-trisphosphate binding;GO:0008017//microtubule binding;GO:0008289//lipid binding;GO:0008574//ATP-dependent microtubule motor activity, plus-end-directed;GO:0016887//ATPase activity;GO:0032266//phosphatidylinosito…	GO:0001704//formation of primary germ layer;GO:0001919//regulation of receptor recycling;GO:0006895//Golgi to endosome transport;GO:0007018//microtubule-based movement;GO:0007173//epidermal growth factor receptor signaling pathway;GO:0007492//endoderm development;GO:0008543//fibroblast growth factor receptor signaling pathway;GO:0032801//receptor catabolic process;GO:0045022//early endosome to la…	--	20	-	16526092	16528440	184	annot_exons	hsa_circ_0059490
novel_circ_026842	0	0	0	0	0	4	0	0	2	5	0	0	0	0	0	17.0005	0	0	20.6256	99.5144	0.001	27.4281	14.7434	0.0495691	0.978611	ENSG00000132669	RIN2	Ras and Rab interactor 2 [Source:HGNC Symbol;Acc:HGNC:18750]	-	-	-	-	GO:0005575//cellular_component;GO:0005737//cytoplasm;GO:0005829//cytosol;GO:0030139//endocytic vesicle	GO:0005085//guanyl-nucleotide exchange factor activity;GO:0005096//GTPase activator activity;GO:0030695//GTPase regulator activity;GO:0031267//small GTPase binding	GO:0006897//endocytosis;GO:0007165//signal transduction;GO:0007264//small GTPase mediated signal transduction;GO:0010595//positive regulation of endothelial cell migration;GO:0016192//vesicle-mediated transport;GO:0050790//regulation of catalytic activity;GO:1904906//positive regulation of endothelial cell-matrix adhesion via fibronectin;GO:2001214//positive regulation of vasculogenesis	--	20	+	19799622	19815298	704	annot_exons	novel_circ_026842
novel_circ_026975	36	11	18	35	21	53	150	166	46	61	372.848	101.728	218.691	294.628	288.842	225.257	1282.04	1446.45	474.388	1214.08	255.348	928.441	1.86235	0.00597685	0.978611	ENSG00000171456	ASXL1	ASXL transcriptional regulator 1 [Source:HGNC Symbol;Acc:HGNC:18318]	-	-	-	-	GO:0005634//nucleus;GO:0005654//nucleoplasm;GO:0035517//PR-DUB complex	GO:0003677//DNA binding;GO:0003682//chromatin binding;GO:0003713//transcription coactivator activity;GO:0005515//protein binding;GO:0042974//retinoic acid receptor binding;GO:0042975//peroxisome proliferator activated receptor binding;GO:0046872//metal ion binding	GO:0000902//cell morphogenesis;GO:0003007//heart morphogenesis;GO:0006325//chromatin organization;GO:0006355//regulation of transcription, DNA-templated;GO:0009887//organ morphogenesis;GO:0030097//hemopoiesis;GO:0032526//response to retinoic acid;GO:0035359//negative regulation of peroxisome proliferator activated receptor signaling pathway;GO:0035522//monoubiquitinated histone H2A deubiquitinati…	--	20	+	32366384	32369123	198	annot_exons	hsa_circ_002158
novel_circ_027014	0	5	3	5	0	0	0	0	0	0	0	46.2402	36.4485	42.0897	0	0	0	0	0	0	24.9557	0.001	-14.6071	0.0336204	0.978611	ENSG00000101391	CDK5RAP1	CDK5 regulatory subunit associated protein 1 [Source:HGNC Symbol;Acc:HGNC:15880]	-	-	-	-	GO:0005575//cellular_component;GO:0005739//mitochondrion;GO:0005829//cytosol	GO:0003824//catalytic activity;GO:0016740//transferase activity;GO:0019901//protein kinase binding;GO:0035596//methylthiotransferase activity;GO:0035597//N6-isopentenyladenosine methylthiotransferase activity;GO:0046872//metal ion binding;GO:0051536//iron-sulfur cluster binding;GO:0051539//4 iron, 4 sulfur cluster binding	GO:0006400//tRNA modification;GO:0007420//brain development;GO:0008033//tRNA processing;GO:0035600//tRNA methylthiolation;GO:0045664//regulation of neuron differentiation;GO:0045736//negative regulation of cyclin-dependent protein serine/threonine kinase activity;GO:0045903//positive regulation of translational fidelity;GO:0070131//positive regulation of mitochondrial translation;GO:0070900//mito…	--	20	-	33379461	33397084	1169	annot_exons	novel_circ_027014
novel_circ_027118	0	0	0	0	0	8	0	4	2	2	0	0	0	0	0	34.001	0	34.8541	20.6256	39.8057	0.001	25.8573	14.6583	0.0141668	0.978611	ENSG00000198646	NCOA6	nuclear receptor coactivator 6 [Source:HGNC Symbol;Acc:HGNC:15936]	-	-	-	-	GO:0005634//nucleus;GO:0005654//nucleoplasm;GO:0005667//transcription factor complex;GO:0005829//cytosol;GO:0035097//histone methyltransferase complex;GO:0043231//intracellular membrane-bounded organelle;GO:0044666//MLL3/4 complex	GO:0003682//chromatin binding;GO:0003713//transcription coactivator activity;GO:0005515//protein binding;GO:0019899//enzyme binding;GO:0030331//estrogen receptor binding;GO:0030374//ligand-dependent nuclear receptor transcription coactivator activity;GO:0046965//retinoid X receptor binding;GO:0046966//thyroid hormone receptor binding	GO:0006352//DNA-templated transcription, initiation;GO:0006974//cellular response to DNA damage stimulus;GO:0007420//brain development;GO:0007507//heart development;GO:0009725//response to hormone;GO:0030099//myeloid cell differentiation;GO:0045893//positive regulation of transcription, DNA-templated;GO:0045944//positive regulation of transcription from RNA polymerase II promoter;GO:0051568//hist…	--	20	-	34768464	34792563	677	annot_exons	novel_circ_027118
novel_circ_027246	4	13	15	11	2	0	0	1	0	0	41.4276	120.225	182.242	92.5973	27.5088	0	0	8.71353	0	0	92.8001	1.74271	-5.73472	5.65174e-05	0.978611	ENSG00000101079	NDRG3	NDRG family member 3 [Source:HGNC Symbol;Acc:HGNC:14462]	-	-	-	-	GO:0005737//cytoplasm;GO:0070062//extracellular exosome	GO:0003674//molecular_function	GO:0007165//signal transduction;GO:0007283//spermatogenesis;GO:0030154//cell differentiation;GO:0030308//negative regulation of cell growth	--	20	-	36687492	36688784	227	annot_exons	hsa_circ_0005523
novel_circ_027313	2	0	0	0	0	18	0	5	3	2	20.7138	0	0	0	0	76.5023	0	43.5677	30.9384	39.8057	4.14276	38.1628	3.2035	0.0331397	0.978611	ENSG00000101413	RPRD1B	regulation of nuclear pre-mRNA domain containing 1B [Source:HGNC Symbol;Acc:HGNC:16209]	-	-	-	-	GO:0005634//nucleus;GO:0005654//nucleoplasm;GO:0016591//DNA-directed RNA polymerase II, holoenzyme	GO:0000993//RNA polymerase II core binding;GO:0005515//protein binding;GO:0042802//identical protein binding	GO:0008284//positive regulation of cell proliferation;GO:0010564//regulation of cell cycle process;GO:0031124//mRNA 3'-end processing;GO:0045944//positive regulation of transcription from RNA polymerase II promoter;GO:0070940//dephosphorylation of RNA polymerase II C-terminal domain	--	20	+	38040435	38066256	820	annot_exons	hsa_circ_0008006
novel_circ_027355	16	7	12	0	4	0	2	3	0	0	165.71	64.7363	145.794	0	55.0176	0	17.0939	26.1406	0	0	86.2516	8.64689	-3.3183	0.0117274	0.978611	ENSG00000125779	PANK2	pantothenate kinase 2 [Source:HGNC Symbol;Acc:HGNC:15894]	Metabolism;Metabolism	Global and overview maps;Metabolism of cofactors and vitamins	ko01100//Metabolic pathways;ko00770//Pantothenate and CoA biosynthesis	K09680;K09680	GO:0005634//nucleus;GO:0005737//cytoplasm;GO:0005739//mitochondrion;GO:0005758//mitochondrial intermembrane space;GO:0005829//cytosol;GO:0016020//membrane;GO:0016021//integral component of membrane	GO:0000166//nucleotide binding;GO:0004594//pantothenate kinase activity;GO:0005515//protein binding;GO:0005524//ATP binding;GO:0016301//kinase activity;GO:0016740//transferase activity	GO:0001525//angiogenesis;GO:0007286//spermatid development;GO:0009060//aerobic respiration;GO:0015937//coenzyme A biosynthetic process;GO:0015939//pantothenate metabolic process;GO:0016310//phosphorylation;GO:0019217//regulation of fatty acid metabolic process;GO:0051881//regulation of mitochondrial membrane potential;GO:0070584//mitochondrion morphogenesis;GO:0090207//regulation of triglyceride …	--	20	+	3912458	3918796	427	annot_exons	novel_circ_027355
novel_circ_027374	3	2	0	9	4	83	10	13	9	3	31.0707	18.4961	0	75.7614	55.0176	352.761	85.4694	113.276	92.8151	59.7086	36.0692	140.806	1.96487	0.0247087	0.978611	ENSG00000174306	ZHX3	zinc fingers and homeoboxes 3 [Source:HGNC Symbol;Acc:HGNC:15935]	-	-	-	-	GO:0000785//chromatin;GO:0005634//nucleus;GO:0005654//nucleoplasm	GO:0000981//RNA polymerase II transcription factor activity, sequence-specific DNA binding;GO:0003677//DNA binding;GO:0003700//transcription factor activity, sequence-specific DNA binding;GO:0005515//protein binding;GO:0042803//protein homodimerization activity;GO:0046872//metal ion binding;GO:0046982//protein heterodimerization activity	GO:0006357//regulation of transcription from RNA polymerase II promoter;GO:0030154//cell differentiation;GO:0045669//positive regulation of osteoblast differentiation;GO:0045892//negative regulation of transcription, DNA-templated	Homeobox	20	-	41267463	41269083	255	annot_exons	hsa_circ_0006192
novel_circ_027397	0	0	0	0	0	0	32	3	0	0	0	0	0	0	0	0	273.502	26.1406	0	0	0.001	59.9285	15.871	0.01719	0.978611	ENSG00000196090	PTPRT	protein tyrosine phosphatase receptor type T [Source:HGNC Symbol;Acc:HGNC:9682]	-	-	-	-	GO:0005886//plasma membrane;GO:0005887//integral component of plasma membrane;GO:0009986//cell surface;GO:0016020//membrane;GO:0016021//integral component of membrane	GO:0004721//phosphoprotein phosphatase activity;GO:0004725//protein tyrosine phosphatase activity;GO:0005001//transmembrane receptor protein tyrosine phosphatase activity;GO:0005515//protein binding;GO:0008013//beta-catenin binding;GO:0016787//hydrolase activity;GO:0016790//thiolester hydrolase activity;GO:0016791//phosphatase activity;GO:0019903//protein phosphatase binding;GO:0042803//protein h…	GO:0006470//protein dephosphorylation;GO:0007155//cell adhesion;GO:0007156//homophilic cell adhesion via plasma membrane adhesion molecules;GO:0007165//signal transduction;GO:0007169//transmembrane receptor protein tyrosine kinase signaling pathway;GO:0016311//dephosphorylation;GO:0030336//negative regulation of cell migration;GO:0035335//peptidyl-tyrosine dephosphorylation;GO:0071354//cellular r…	--	20	-	43043042	43047010	3969	intronic	novel_circ_027397
novel_circ_027424	0	2	2	4	4	0	0	0	0	0	0	18.4961	24.299	33.6717	55.0176	0	0	0	0	0	26.2969	0.001	-14.6826	0.015894	0.978611	ENSG00000132824	SERINC3	serine incorporator 3 [Source:HGNC Symbol;Acc:HGNC:11699]	-	-	-	-	GO:0000139//Golgi membrane;GO:0005737//cytoplasm;GO:0005794//Golgi apparatus;GO:0005886//plasma membrane;GO:0016020//membrane;GO:0016021//integral component of membrane;GO:0048471//perinuclear region of cytoplasm	GO:0005515//protein binding;GO:0015194//L-serine transmembrane transporter activity	GO:0002376//immune system process;GO:0006564//L-serine biosynthetic process;GO:0006658//phosphatidylserine metabolic process;GO:0006665//sphingolipid metabolic process;GO:0009597//detection of virus;GO:0015825//L-serine transport;GO:0045087//innate immune response;GO:0051607//defense response to virus;GO:1902237//positive regulation of endoplasmic reticulum stress-induced intrinsic apoptotic sign…	--	20	-	44506827	44514040	744	annot_exons	hsa_circ_0002615
novel_circ_027662	1	4	3	0	2	0	0	0	0	0	10.3569	36.9922	36.4485	0	27.5088	0	0	0	0	0	22.2613	0.001	-14.4422	0.0311132	0.978611	ENSG00000054793	ATP9A	ATPase phospholipid transporting 9A (putative) [Source:HGNC Symbol;Acc:HGNC:13540]	-	-	-	-	GO:0005768//endosome;GO:0005769//early endosome;GO:0005794//Golgi apparatus;GO:0005802//trans-Golgi network;GO:0005886//plasma membrane;GO:0012505//endomembrane system;GO:0016020//membrane;GO:0016021//integral component of membrane;GO:0031901//early endosome membrane;GO:0032588//trans-Golgi network membrane;GO:0048471//perinuclear region of cytoplasm;GO:0055037//recycling endosome;GO:0055038//rec…	GO:0000166//nucleotide binding;GO:0000287//magnesium ion binding;GO:0002020//protease binding;GO:0005215//transporter activity;GO:0005515//protein binding;GO:0005524//ATP binding;GO:0016887//ATPase activity;GO:0046872//metal ion binding	GO:0006890//retrograde vesicle-mediated transport, Golgi to ER;GO:0006897//endocytosis;GO:0015914//phospholipid transport;GO:0034204//lipid translocation;GO:0045332//phospholipid translocation;GO:1903542//negative regulation of exosomal secretion;GO:2001135//regulation of endocytic recycling	--	20	-	51656938	51671257	469	annot_exons	hsa_circ_0060894
novel_circ_027984	5	7	0	0	3	89	3	12	17	3	51.7845	64.7363	0	0	41.2632	378.261	25.6408	104.562	175.317	59.7086	31.5568	148.698	2.23636	0.0369874	0.978611	ENSG00000232855	-	-	-	-	-	-	-	-	-	-	21	-	28577219	28626676	254	annot_exons	novel_circ_027984
novel_circ_028102	4	0	4	3	0	0	0	0	0	0	41.4276	0	48.5979	25.2538	0	0	0	0	0	0	23.0559	0.001	-14.4928	0.045415	0.978611	ENSG00000159131	GART	phosphoribosylglycinamide formyltransferase, phosphoribosylglycinamide synthetase, phosphoribosylaminoimidazole synthetase [Source:HGNC Symbol;Acc:HGNC:4163]	Metabolism;Metabolism;Human Diseases;Metabolism	Global and overview maps;Nucleotide metabolism;Drug resistance: antineoplastic;Metabolism of cofactors and vitamins	ko01100//Metabolic pathways;ko00230//Purine metabolism;ko01523//Antifolate resistance;ko00670//One carbon pool by folate	K11787;K11787;K11787;K11787	GO:0005829//cytosol;GO:0070062//extracellular exosome	GO:0000166//nucleotide binding;GO:0003824//catalytic activity;GO:0004637//phosphoribosylamine-glycine ligase activity;GO:0004641//phosphoribosylformylglycinamidine cyclo-ligase activity;GO:0004644//phosphoribosylglycinamide formyltransferase activity;GO:0005524//ATP binding;GO:0016740//transferase activity;GO:0016742//hydroxymethyl-, formyl- and related transferase activity;GO:0016874//ligase act…	GO:0003360//brainstem development;GO:0006164//purine nucleotide biosynthetic process;GO:0006177//GMP biosynthetic process;GO:0006189//'de novo' IMP biosynthetic process;GO:0006544//glycine metabolic process;GO:0008152//metabolic process;GO:0009058//biosynthetic process;GO:0009113//purine nucleobase biosynthetic process;GO:0009156//ribonucleoside monophosphate biosynthetic process;GO:0009168//puri…	--	21	-	33534579	33535320	271	annot_exons	hsa_circ_0008795
novel_circ_028135	8	0	2	5	3	0	0	2	0	0	82.8552	0	24.299	42.0897	41.2632	0	0	17.4271	0	0	38.1014	3.48541	-3.45044	0.0384137	0.978611	ENSG00000243927	MRPS6	mitochondrial ribosomal protein S6 [Source:HGNC Symbol;Acc:HGNC:14051]	Genetic Information Processing	Translation	ko03010//Ribosome	K02990	GO:0005739//mitochondrion;GO:0005743//mitochondrial inner membrane;GO:0005763//mitochondrial small ribosomal subunit;GO:0005840//ribosome;GO:0015935//small ribosomal subunit	GO:0003735//structural constituent of ribosome;GO:0005515//protein binding;GO:0019843//rRNA binding;GO:0070181//small ribosomal subunit rRNA binding	GO:0006412//translation;GO:0032543//mitochondrial translation	--	21	+	34102835	34125480	1426	annot_exons	hsa_circ_0005076
novel_circ_028227	0	0	0	0	0	0	5	0	0	7	0	0	0	0	0	0	42.7347	0	0	139.32	0.001	36.411	15.1521	0.045065	0.978611	ENSG00000182670	TTC3	tetratricopeptide repeat domain 3 [Source:HGNC Symbol;Acc:HGNC:12393]	-	-	-	-	GO:0005634//nucleus;GO:0005654//nucleoplasm;GO:0005730//nucleolus;GO:0005737//cytoplasm;GO:0005794//Golgi apparatus;GO:0005829//cytosol	GO:0004842//ubiquitin-protein transferase activity;GO:0005515//protein binding;GO:0016740//transferase activity;GO:0046872//metal ion binding	GO:0006511//ubiquitin-dependent protein catabolic process;GO:0016567//protein ubiquitination;GO:0070936//protein K48-linked ubiquitination	--	21	+	37108392	37148647	1379	annot_exons	novel_circ_028227
novel_circ_028459	4	2	2	4	0	15	10	12	9	2	41.4276	18.4961	24.299	33.6717	0	63.7519	85.4694	104.562	92.8151	39.8057	23.5789	77.2809	1.71262	0.0275349	0.978611	ENSG00000160310	PRMT2	protein arginine methyltransferase 2 [Source:HGNC Symbol;Acc:HGNC:5186]	-	-	-	-	GO:0005634//nucleus;GO:0005654//nucleoplasm;GO:0005730//nucleolus;GO:0005737//cytoplasm;GO:0005829//cytosol	GO:0003713//transcription coactivator activity;GO:0005515//protein binding;GO:0008168//methyltransferase activity;GO:0008469//histone-arginine N-methyltransferase activity;GO:0016274//protein-arginine N-methyltransferase activity;GO:0016740//transferase activity;GO:0030331//estrogen receptor binding;GO:0033142//progesterone receptor binding;GO:0035242//protein-arginine omega-N asymmetric methyltr…	GO:0006479//protein methylation;GO:0007165//signal transduction;GO:0016571//histone methylation;GO:0018216//peptidyl-arginine methylation;GO:0019919//peptidyl-arginine methylation, to asymmetrical-dimethyl arginine;GO:0032088//negative regulation of NF-kappaB transcription factor activity;GO:0032259//methylation;GO:0034969//histone arginine methylation;GO:0035246//peptidyl-arginine N-methylation;…	--	21	+	46643535	46644488	288	annot_exons	hsa_circ_0003781
novel_circ_028576	0	0	0	0	0	22	0	8	11	0	0	0	0	0	0	93.5028	0	69.7083	113.441	0	0.001	55.3304	15.7558	0.00373245	0.978611	ENSG00000128266	GNAZ	G protein subunit alpha z [Source:HGNC Symbol;Acc:HGNC:4395]	Organismal Systems	Nervous system	ko04730//Long-term depression	K04535	GO:0005635//nuclear envelope;GO:0005783//endoplasmic reticulum;GO:0005829//cytosol;GO:0005834//heterotrimeric G-protein complex;GO:0005886//plasma membrane;GO:0016020//membrane;GO:0030425//dendrite;GO:0044297//cell body	GO:0000166//nucleotide binding;GO:0001664//G-protein coupled receptor binding;GO:0003924//GTPase activity;GO:0005515//protein binding;GO:0005525//GTP binding;GO:0019001//guanyl nucleotide binding;GO:0031683//G-protein beta/gamma-subunit complex binding;GO:0031821//G-protein coupled serotonin receptor binding;GO:0046872//metal ion binding	GO:0007165//signal transduction;GO:0007186//G-protein coupled receptor signaling pathway;GO:0007188//adenylate cyclase-modulating G-protein coupled receptor signaling pathway;GO:0007193//adenylate cyclase-inhibiting G-protein coupled receptor signaling pathway	--	22	+	23095247	23096418	1172	one_exon	hsa_circ_0002514
novel_circ_028615	0	0	0	0	0	16	2	3	0	0	0	0	0	0	0	68.0021	17.0939	26.1406	0	0	0.001	22.2473	14.4413	0.0448733	0.978611	ENSG00000100014	SPECC1L	sperm antigen with calponin homology and coiled-coil domains 1 like [Source:HGNC Symbol;Acc:HGNC:29022]	-	-	-	-	GO:0005737//cytoplasm;GO:0005815//microtubule organizing center;GO:0005819//spindle;GO:0005856//cytoskeleton;GO:0005921//gap junction;GO:0015629//actin cytoskeleton;GO:0030054//cell junction;GO:0031941//filamentous actin	GO:0005515//protein binding	GO:0007049//cell cycle;GO:0007155//cell adhesion;GO:0030036//actin cytoskeleton organization;GO:0051301//cell division	--	22	+	24321288	24347176	2436	annot_exons	hsa_circ_0062605
novel_circ_028759	5	3	3	3	3	4	2	0	0	0	51.7845	27.7441	36.4485	25.2538	41.2632	17.0005	17.0939	0	0	0	36.4988	6.81888	-2.42024	0.0275831	0.978611	ENSG00000186575	NF2	neurofibromin 2 [Source:HGNC Symbol;Acc:HGNC:7773]	Cellular Processes;Environmental Information Processing;Environmental Information Processing	Cellular community - eukaryotes;Signal transduction;Signal transduction	ko04530//Tight junction;ko04390//Hippo signaling pathway;ko04392//Hippo signaling pathway - multiple species	K16684;K16684;K16684	GO:0001726//ruffle;GO:0005634//nucleus;GO:0005730//nucleolus;GO:0005737//cytoplasm;GO:0005769//early endosome;GO:0005829//cytosol;GO:0005856//cytoskeleton;GO:0005886//plasma membrane;GO:0005912//adherens junction;GO:0016020//membrane;GO:0030027//lamellipodium;GO:0030175//filopodium;GO:0030864//cortical actin cytoskeleton;GO:0031527//filopodium membrane;GO:0032154//cleavage furrow;GO:0032587//ruff…	GO:0003779//actin binding;GO:0005178//integrin binding;GO:0005515//protein binding;GO:0008092//cytoskeletal protein binding	GO:0001707//mesoderm formation;GO:0001953//negative regulation of cell-matrix adhesion;GO:0006469//negative regulation of protein kinase activity;GO:0007398//ectoderm development;GO:0007420//brain development;GO:0008285//negative regulation of cell proliferation;GO:0014010//Schwann cell proliferation;GO:0014013//regulation of gliogenesis;GO:0021766//hippocampus development;GO:0022408//negative re…	--	22	+	29636751	29642285	333	annot_exons	hsa_circ_0005386
novel_circ_028794	0	3	4	9	4	62	6	10	9	8	0	27.7441	48.5979	75.7614	55.0176	263.508	51.2816	87.1353	92.8151	159.223	41.4242	130.793	1.65873	0.0457982	0.978611	ENSG00000183963	SMTN	smoothelin [Source:HGNC Symbol;Acc:HGNC:11126]	-	-	-	-	GO:0005737//cytoplasm;GO:0005815//microtubule organizing center;GO:0005856//cytoskeleton;GO:0015629//actin cytoskeleton;GO:0031941//filamentous actin	GO:0003779//actin binding;GO:0005515//protein binding;GO:0008307//structural constituent of muscle	GO:0006939//smooth muscle contraction;GO:0007517//muscle organ development;GO:0030036//actin cytoskeleton organization	--	22	+	31097269	31099896	514	annot_exons	novel_circ_028794
novel_circ_028798	4	4	5	2	6	2	2	2	0	0	41.4276	36.9922	60.7474	16.8359	82.5264	8.50026	17.0939	17.4271	0	0	47.7059	8.60424	-2.47105	0.0168523	0.978611	ENSG00000182541	LIMK2	LIM domain kinase 2 [Source:HGNC Symbol;Acc:HGNC:6614]	Cellular Processes;Human Diseases;Organismal Systems;Organismal Systems	Cell motility;Infectious disease: viral;Development and regeneration;Immune system	ko04810//Regulation of actin cytoskeleton;ko05170//Human immunodeficiency virus 1 infection;ko04360//Axon guidance;ko04666//Fc gamma R-mediated phagocytosis	K05744;K05744;K05744;K05744	GO:0005634//nucleus;GO:0005737//cytoplasm;GO:0005801//cis-Golgi network;GO:0005813//centrosome;GO:0005815//microtubule organizing center;GO:0005819//spindle;GO:0005856//cytoskeleton;GO:0043229//intracellular organelle;GO:0048471//perinuclear region of cytoplasm;GO:0072686//mitotic spindle	GO:0000166//nucleotide binding;GO:0004672//protein kinase activity;GO:0004674//protein serine/threonine kinase activity;GO:0004712//protein serine/threonine/tyrosine kinase activity;GO:0004864//protein phosphatase inhibitor activity;GO:0005515//protein binding;GO:0005524//ATP binding;GO:0016301//kinase activity;GO:0016740//transferase activity;GO:0046872//metal ion binding	GO:0001934//positive regulation of protein phosphorylation;GO:0006468//protein phosphorylation;GO:0007283//spermatogenesis;GO:0016310//phosphorylation;GO:0030036//actin cytoskeleton organization;GO:0030953//astral microtubule organization;GO:0042325//regulation of phosphorylation;GO:0043086//negative regulation of catalytic activity;GO:0051650//establishment of vesicle localization;GO:0060322//he…	--	22	+	31258291	31260077	493	annot_exons	hsa_circ_0062885
novel_circ_028964	0	1	1	0	0	8	2	6	4	3	0	9.24804	12.1495	0	0	34.001	17.0939	52.2812	41.2511	59.7086	4.27951	40.8672	3.25543	0.00755574	0.978611	ENSG00000100201	DDX17	DEAD-box helicase 17 [Source:HGNC Symbol;Acc:HGNC:2740]	-	-	-	-	GO:0005634//nucleus;GO:0005654//nucleoplasm;GO:0005730//nucleolus;GO:0005737//cytoplasm;GO:0005829//cytosol;GO:0016020//membrane;GO:0016607//nuclear speck;GO:1990904//ribonucleoprotein complex	GO:0000166//nucleotide binding;GO:0003676//nucleic acid binding;GO:0003713//transcription coactivator activity;GO:0003723//RNA binding;GO:0003724//RNA helicase activity;GO:0004386//helicase activity;GO:0005515//protein binding;GO:0005524//ATP binding;GO:0008186//RNA-dependent ATPase activity;GO:0016787//hydrolase activity;GO:0016887//ATPase activity	GO:0000380//alternative mRNA splicing, via spliceosome;GO:0000381//regulation of alternative mRNA splicing, via spliceosome;GO:0001837//epithelial to mesenchymal transition;GO:0002376//immune system process;GO:0006357//regulation of transcription from RNA polymerase II promoter;GO:0006364//rRNA processing;GO:0006396//RNA processing;GO:0006397//mRNA processing;GO:0008380//RNA splicing;GO:0010586//…	--	22	-	38493710	38495046	507	annot_exons	novel_circ_028964
novel_circ_029069	0	0	0	0	0	4	2	4	3	0	0	0	0	0	0	17.0005	17.0939	34.8541	30.9384	0	0.001	19.9774	14.2861	0.0330369	0.978611	ENSG00000100393	EP300	E1A binding protein p300 [Source:HGNC Symbol;Acc:HGNC:3373]	Human Diseases;Human Diseases;Human Diseases;Human Diseases;Human Diseases;Environmental Information Processing;Human Diseases;Human Diseases;Human Diseases;Human Diseases;Environmental Information Processing;Environmental Information Processing;Human Diseases;Environmental Information Processing;Cellular Processes;Organismal Systems;Organismal Systems;Environmental Information Processing;Organis…	Cancer: overview;Infectious disease: viral;Neurodegenerative disease;Infectious disease: bacterial;Infectious disease: viral;Signal transduction;Cancer: overview;Infectious disease: viral;Infectious disease: viral;Cancer: overview;Signal transduction;Signal transduction;Infectious disease: viral;Signal transduction;Cell growth and death;Endocrine system;Endocrine system;Signal transduction;Endocr…	ko05200//Pathways in cancer;ko05165//Human papillomavirus infection;ko05016//Huntington disease;ko05152//Tuberculosis;ko05166//Human T-cell leukemia virus 1 infection;ko04024//cAMP signaling pathway;ko05203//Viral carcinogenesis;ko05167//Kaposi sarcoma-associated herpesvirus infection;ko05164//Influenza A;ko05206//MicroRNAs in cancer;ko04310//Wnt signaling pathway;ko04630//JAK-STAT signaling path…	K04498;K04498;K04498;K04498;K04498;K04498;K04498;K04498;K04498;K04498;K04498;K04498;K04498;K04498;K04498;K04498;K04498;K04498;K04498;K04498;K04498;K04498;K04498;K04498;K04498;K04498	GO:0000123//histone acetyltransferase complex;GO:0005634//nucleus;GO:0005654//nucleoplasm;GO:0005667//transcription factor complex;GO:0005694//chromosome;GO:0005737//cytoplasm;GO:0005829//cytosol;GO:0032991//macromolecular complex;GO:0032993//protein-DNA complex	GO:0001221//transcription cofactor binding;GO:0001223//transcription coactivator binding;GO:0002039//p53 binding;GO:0003677//DNA binding;GO:0003682//chromatin binding;GO:0003684//damaged DNA binding;GO:0003712//transcription cofactor activity;GO:0003713//transcription coactivator activity;GO:0004402//histone acetyltransferase activity;GO:0004468//lysine N-acetyltransferase activity, acting on ace…	GO:0000122//negative regulation of transcription from RNA polymerase II promoter;GO:0001666//response to hypoxia;GO:0001756//somitogenesis;GO:0001966//thigmotaxis;GO:0002209//behavioral defense response;GO:0002223//stimulatory C-type lectin receptor signaling pathway;GO:0006110//regulation of glycolytic process;GO:0006325//chromatin organization;GO:0006355//regulation of transcription, DNA-templa…	--	22	+	41131388	41141222	771	annot_exons	novel_circ_029069
novel_circ_029072	0	0	0	0	0	0	9	8	0	0	0	0	0	0	0	0	76.9224	69.7083	0	0	0.001	29.3261	14.8399	0.0460818	0.978611	ENSG00000100393	EP300	E1A binding protein p300 [Source:HGNC Symbol;Acc:HGNC:3373]	Human Diseases;Human Diseases;Human Diseases;Human Diseases;Human Diseases;Environmental Information Processing;Human Diseases;Human Diseases;Human Diseases;Human Diseases;Environmental Information Processing;Environmental Information Processing;Human Diseases;Environmental Information Processing;Cellular Processes;Organismal Systems;Organismal Systems;Environmental Information Processing;Organis…	Cancer: overview;Infectious disease: viral;Neurodegenerative disease;Infectious disease: bacterial;Infectious disease: viral;Signal transduction;Cancer: overview;Infectious disease: viral;Infectious disease: viral;Cancer: overview;Signal transduction;Signal transduction;Infectious disease: viral;Signal transduction;Cell growth and death;Endocrine system;Endocrine system;Signal transduction;Endocr…	ko05200//Pathways in cancer;ko05165//Human papillomavirus infection;ko05016//Huntington disease;ko05152//Tuberculosis;ko05166//Human T-cell leukemia virus 1 infection;ko04024//cAMP signaling pathway;ko05203//Viral carcinogenesis;ko05167//Kaposi sarcoma-associated herpesvirus infection;ko05164//Influenza A;ko05206//MicroRNAs in cancer;ko04310//Wnt signaling pathway;ko04630//JAK-STAT signaling path…	K04498;K04498;K04498;K04498;K04498;K04498;K04498;K04498;K04498;K04498;K04498;K04498;K04498;K04498;K04498;K04498;K04498;K04498;K04498;K04498;K04498;K04498;K04498;K04498;K04498;K04498	GO:0000123//histone acetyltransferase complex;GO:0005634//nucleus;GO:0005654//nucleoplasm;GO:0005667//transcription factor complex;GO:0005694//chromosome;GO:0005737//cytoplasm;GO:0005829//cytosol;GO:0032991//macromolecular complex;GO:0032993//protein-DNA complex	GO:0001221//transcription cofactor binding;GO:0001223//transcription coactivator binding;GO:0002039//p53 binding;GO:0003677//DNA binding;GO:0003682//chromatin binding;GO:0003684//damaged DNA binding;GO:0003712//transcription cofactor activity;GO:0003713//transcription coactivator activity;GO:0004402//histone acetyltransferase activity;GO:0004468//lysine N-acetyltransferase activity, acting on ace…	GO:0000122//negative regulation of transcription from RNA polymerase II promoter;GO:0001666//response to hypoxia;GO:0001756//somitogenesis;GO:0001966//thigmotaxis;GO:0002209//behavioral defense response;GO:0002223//stimulatory C-type lectin receptor signaling pathway;GO:0006110//regulation of glycolytic process;GO:0006325//chromatin organization;GO:0006355//regulation of transcription, DNA-templa…	--	22	+	41137653	41141222	431	annot_exons	novel_circ_029072
novel_circ_029192	0	0	0	0	0	0	14	4	3	0	0	0	0	0	0	0	119.657	34.8541	30.9384	0	0.001	37.0899	15.1787	0.0117558	0.978611	ENSG00000186976	EFCAB6	EF-hand calcium binding domain 6 [Source:HGNC Symbol;Acc:HGNC:24204]	-	-	-	-	GO:0005634//nucleus;GO:0005654//nucleoplasm	GO:0005509//calcium ion binding;GO:0005515//protein binding;GO:0046872//metal ion binding	-	--	22	-	43772892	43809131	602	annot_exons	novel_circ_029192
novel_circ_029256	2	2	0	2	3	0	0	0	0	0	20.7138	18.4961	0	16.8359	41.2632	0	0	0	0	0	19.4618	0.001	-14.2484	0.0391456	0.978611	ENSG00000186951	PPARA	peroxisome proliferator activated receptor alpha [Source:HGNC Symbol;Acc:HGNC:9232]	Environmental Information Processing;Human Diseases;Human Diseases;Human Diseases;Human Diseases;Human Diseases;Human Diseases;Organismal Systems;Organismal Systems;Organismal Systems	Signal transduction;Cardiovascular disease;Cancer: overview;Endocrine and metabolic disease;Infectious disease: viral;Endocrine and metabolic disease;Endocrine and metabolic disease;Endocrine system;Endocrine system;Endocrine system	ko04024//cAMP signaling pathway;ko05415//Diabetic cardiomyopathy;ko05207//Chemical carcinogenesis - receptor activation;ko04932//Non-alcoholic fatty liver disease;ko05160//Hepatitis C;ko04936//Alcoholic liver disease;ko04931//Insulin resistance;ko04922//Glucagon signaling pathway;ko03320//PPAR signaling pathway;ko04920//Adipocytokine signaling pathway	K07294;K07294;K07294;K07294;K07294;K07294;K07294;K07294;K07294;K07294	GO:0000785//chromatin;GO:0005634//nucleus;GO:0005654//nucleoplasm	GO:0000978//RNA polymerase II core promoter proximal region sequence-specific DNA binding;GO:0000981//RNA polymerase II transcription factor activity, sequence-specific DNA binding;GO:0001223//transcription coactivator binding;GO:0001227//transcriptional repressor activity, RNA polymerase II transcription regulatory region sequence-specific binding;GO:0001228//transcriptional activator activity, …	GO:0000122//negative regulation of transcription from RNA polymerase II promoter;GO:0001666//response to hypoxia;GO:0006355//regulation of transcription, DNA-templated;GO:0006357//regulation of transcription from RNA polymerase II promoter;GO:0006631//fatty acid metabolic process;GO:0007154//cell communication;GO:0007507//heart development;GO:0008544//epidermis development;GO:0009267//cellular re…	THR-like	22	+	46176753	46198591	434	annot_exons	novel_circ_029256
novel_circ_029576	0	0	0	0	0	3	3	5	2	0	0	0	0	0	0	12.7504	25.6408	43.5677	20.6256	0	0.001	20.5169	14.3245	0.0279136	0.978611	ENSG00000125630	POLR1B	RNA polymerase I subunit B [Source:HGNC Symbol;Acc:HGNC:20454]	Genetic Information Processing	Transcription	ko03020//RNA polymerase	K03002	GO:0001650//fibrillar center;GO:0005634//nucleus;GO:0005654//nucleoplasm;GO:0005694//chromosome;GO:0005730//nucleolus;GO:0005736//DNA-directed RNA polymerase I complex;GO:0005829//cytosol	GO:0003677//DNA binding;GO:0003899//DNA-directed RNA polymerase activity;GO:0005515//protein binding;GO:0016740//transferase activity;GO:0016779//nucleotidyltransferase activity;GO:0032549//ribonucleoside binding;GO:0046872//metal ion binding	GO:0006351//transcription, DNA-templated;GO:0007566//embryo implantation;GO:0009303//rRNA transcription;GO:0014029//neural crest formation;GO:0017126//nucleologenesis	--	2	+	112547012	112552816	1049	annot_exons	novel_circ_029576
novel_circ_029662	3	2	8	4	3	2	0	0	2	0	31.0707	18.4961	97.1959	33.6717	41.2632	8.50026	0	0	20.6256	0	44.3395	5.82517	-2.92822	0.0188035	0.978611	ENSG00000088179	PTPN4	protein tyrosine phosphatase non-receptor type 4 [Source:HGNC Symbol;Acc:HGNC:9656]	-	-	-	-	GO:0005654//nucleoplasm;GO:0005737//cytoplasm;GO:0005829//cytosol;GO:0005856//cytoskeleton;GO:0005886//plasma membrane;GO:0009898//cytoplasmic side of plasma membrane;GO:0016020//membrane	GO:0004721//phosphoprotein phosphatase activity;GO:0004725//protein tyrosine phosphatase activity;GO:0004726//non-membrane spanning protein tyrosine phosphatase activity;GO:0005515//protein binding;GO:0008092//cytoskeletal protein binding;GO:0016787//hydrolase activity;GO:0016791//phosphatase activity;GO:0035254//glutamate receptor binding	GO:0006470//protein dephosphorylation;GO:0016311//dephosphorylation;GO:0018108//peptidyl-tyrosine phosphorylation;GO:0035335//peptidyl-tyrosine dephosphorylation	--	2	+	119932424	119946574	588	annot_exons	novel_circ_029662
novel_circ_029684	0	0	0	0	0	0	3	4	0	5	0	0	0	0	0	0	25.6408	34.8541	0	99.5144	0.001	32.0019	14.9659	0.0264804	0.978611	ENSG00000115109	EPB41L5	erythrocyte membrane protein band 4.1 like 5 [Source:HGNC Symbol;Acc:HGNC:19819]	-	-	-	-	GO:0001917//photoreceptor inner segment;GO:0005654//nucleoplasm;GO:0005737//cytoplasm;GO:0005829//cytosol;GO:0005856//cytoskeleton;GO:0005886//plasma membrane;GO:0005912//adherens junction;GO:0005925//focal adhesion;GO:0016020//membrane;GO:0030054//cell junction;GO:0031252//cell leading edge;GO:0032587//ruffle membrane	GO:0005515//protein binding;GO:0008092//cytoskeletal protein binding;GO:0019904//protein domain specific binding	GO:0000904//cell morphogenesis involved in differentiation;GO:0001701//in utero embryonic development;GO:0001756//somitogenesis;GO:0001837//epithelial to mesenchymal transition;GO:0001839//neural plate morphogenesis;GO:0001954//positive regulation of cell-matrix adhesion;GO:0003382//epithelial cell morphogenesis;GO:0003383//apical constriction;GO:0006931//substrate-dependent cell migration, cell …	--	2	-	120141979	120170783	28805	antisense	novel_circ_029684
novel_circ_029710	0	0	0	0	0	6	5	5	0	0	0	0	0	0	0	25.5008	42.7347	43.5677	0	0	0.001	22.3606	14.4487	0.0397529	0.978611	ENSG00000074054	CLASP1	cytoplasmic linker associated protein 1 [Source:HGNC Symbol;Acc:HGNC:17088]	-	-	-	-	GO:0000775//chromosome, centromeric region;GO:0000776//kinetochore;GO:0005694//chromosome;GO:0005737//cytoplasm;GO:0005794//Golgi apparatus;GO:0005813//centrosome;GO:0005815//microtubule organizing center;GO:0005819//spindle;GO:0005828//kinetochore microtubule;GO:0005829//cytosol;GO:0005856//cytoskeleton;GO:0005874//microtubule;GO:0005876//spindle microtubule;GO:0005881//cytoplasmic microtubule;G…	GO:0002162//dystroglycan binding;GO:0005515//protein binding;GO:0008017//microtubule binding;GO:0043515//kinetochore binding;GO:0051010//microtubule plus-end binding	GO:0000226//microtubule cytoskeleton organization;GO:0001578//microtubule bundle formation;GO:0006903//vesicle targeting;GO:0007020//microtubule nucleation;GO:0007026//negative regulation of microtubule depolymerization;GO:0007030//Golgi organization;GO:0007049//cell cycle;GO:0007052//mitotic spindle organization;GO:0007163//establishment or maintenance of cell polarity;GO:0010458//exit from mito…	--	2	-	121447337	121458975	734	annot_exons	hsa_circ_0056306
novel_circ_029986	4	4	2	2	0	0	0	0	0	0	41.4276	36.9922	24.299	16.8359	0	0	0	0	0	0	23.9109	0.001	-14.5454	0.0195667	0.978611	ENSG00000135999	EPC2	enhancer of polycomb homolog 2 [Source:HGNC Symbol;Acc:HGNC:24543]	-	-	-	-	GO:0000123//histone acetyltransferase complex;GO:0000786//nucleosome;GO:0005634//nucleus;GO:0032777//Piccolo NuA4 histone acetyltransferase complex;GO:0035267//NuA4 histone acetyltransferase complex	-	GO:0006281//DNA repair;GO:0006325//chromatin organization;GO:0006357//regulation of transcription from RNA polymerase II promoter;GO:0006974//cellular response to DNA damage stimulus;GO:0016573//histone acetylation;GO:0042981//regulation of apoptotic process;GO:0043967//histone H4 acetylation;GO:0043968//histone H2A acetylation;GO:0045893//positive regulation of transcription, DNA-templated;GO:00…	--	2	+	148761782	148765146	474	annot_exons	hsa_circ_001114
novel_circ_030087	0	0	0	0	0	13	2	2	2	0	0	0	0	0	0	55.2517	17.0939	17.4271	20.6256	0	0.001	22.0796	14.4304	0.0218925	0.978611	ENSG00000151779	NBAS	NBAS subunit of NRZ tethering complex [Source:HGNC Symbol;Acc:HGNC:15625]	-	-	-	-	GO:0005737//cytoplasm;GO:0005783//endoplasmic reticulum;GO:0005789//endoplasmic reticulum membrane;GO:0005829//cytosol;GO:0016020//membrane;GO:0016021//integral component of membrane;GO:0070939//Dsl1p complex	GO:0000149//SNARE binding;GO:0005515//protein binding	GO:0000956//nuclear-transcribed mRNA catabolic process;GO:0006890//retrograde vesicle-mediated transport, Golgi to ER;GO:0015031//protein transport;GO:2000623//negative regulation of nuclear-transcribed mRNA catabolic process, nonsense-mediated decay	--	2	-	15327750	15330765	403	annot_exons	hsa_circ_0052728
novel_circ_030239	6	5	4	4	2	3	2	0	0	0	62.1414	46.2402	48.5979	33.6717	27.5088	12.7504	17.0939	0	0	0	43.632	5.96885	-2.86986	0.0100937	0.978611	ENSG00000136536	MARCHF7	membrane associated ring-CH-type finger 7 [Source:HGNC Symbol;Acc:HGNC:17393]	-	-	-	-	GO:0005634//nucleus;GO:0005829//cytosol;GO:0005886//plasma membrane	GO:0005515//protein binding;GO:0008270//zinc ion binding;GO:0016740//transferase activity;GO:0019899//enzyme binding;GO:0031624//ubiquitin conjugating enzyme binding;GO:0043130//ubiquitin binding;GO:0046872//metal ion binding;GO:0097371//MDM2/MDM4 family protein binding	GO:0002643//regulation of tolerance induction;GO:0006513//protein monoubiquitination;GO:0008284//positive regulation of cell proliferation;GO:0016567//protein ubiquitination;GO:0042130//negative regulation of T cell proliferation;GO:0043518//negative regulation of DNA damage response, signal transduction by p53 class mediator;GO:0050821//protein stabilization;GO:0051865//protein autoubiquitinatio…	--	2	+	159745770	159748903	1267	annot_exons	novel_circ_030239
novel_circ_030251	5	9	0	2	0	0	0	0	0	0	51.7845	83.2324	0	16.8359	0	0	0	0	0	0	30.3705	0.001	-14.8904	0.0230652	0.978611	ENSG00000153246	PLA2R1	phospholipase A2 receptor 1 [Source:HGNC Symbol;Acc:HGNC:9042]	Human Diseases;Cellular Processes	Infectious disease: bacterial;Transport and catabolism	ko05152//Tuberculosis;ko04145//Phagosome	K06560;K06560	GO:0005576//extracellular region;GO:0005886//plasma membrane;GO:0005887//integral component of plasma membrane;GO:0009986//cell surface;GO:0016020//membrane;GO:0016021//integral component of membrane;GO:0043235//receptor complex	GO:0030246//carbohydrate binding;GO:0038023//signaling receptor activity;GO:0043274//phospholipase binding	GO:0001819//positive regulation of cytokine production;GO:0006897//endocytosis;GO:0006898//receptor-mediated endocytosis;GO:0043517//positive regulation of DNA damage response, signal transduction by p53 class mediator;GO:0072593//reactive oxygen species metabolic process;GO:0090238//positive regulation of arachidonic acid secretion;GO:0090399//replicative senescence;GO:0090403//oxidative stress-…	--	2	-	159967539	159987358	1070	annot_exons	novel_circ_030251
novel_circ_030286	8	4	10	0	0	0	0	0	0	0	82.8552	36.9922	121.495	0	0	0	0	0	0	0	48.2684	0.001	-15.5588	0.00707542	0.978611	ENSG00000082438	COBLL1	cordon-bleu WH2 repeat protein like 1 [Source:HGNC Symbol;Acc:HGNC:23571]	-	-	-	-	GO:0070062//extracellular exosome	GO:0003779//actin binding;GO:0003785//actin monomer binding;GO:0005515//protein binding;GO:0045296//cadherin binding	-	--	2	-	164722075	164730115	805	annot_exons	hsa_circ_0056893
novel_circ_030412	1	0	8	13	1	0	0	0	0	0	10.3569	0	97.1959	109.433	13.7544	0	0	0	0	0	46.1481	0.001	-15.494	0.0049802	0.978611	ENSG00000234350	-	-	-	-	-	-	-	-	-	-	2	+	170752527	170753006	480	antisense	hsa_circ_0003742
novel_circ_030458	0	0	0	0	0	10	3	0	5	0	0	0	0	0	0	42.5013	25.6408	0	51.5639	0	0.001	23.9412	14.5472	0.0379165	0.978611	ENSG00000115827	DCAF17	DDB1 and CUL4 associated factor 17 [Source:HGNC Symbol;Acc:HGNC:25784]	-	-	-	-	GO:0005634//nucleus;GO:0005654//nucleoplasm;GO:0005730//nucleolus;GO:0005829//cytosol;GO:0016020//membrane;GO:0016021//integral component of membrane;GO:0080008//Cul4-RING E3 ubiquitin ligase complex	GO:0005515//protein binding	GO:0016567//protein ubiquitination	--	2	+	171448681	171469030	663	annot_exons	hsa_circ_0057050
novel_circ_030485	12	0	0	0	8	0	0	0	0	0	124.283	0	0	0	110.035	0	0	0	0	0	46.8636	0.001	-15.5162	0.0229831	0.978611	ENSG00000152256	PDK1	pyruvate dehydrogenase kinase 1 [Source:HGNC Symbol;Acc:HGNC:8809]	Environmental Information Processing;Human Diseases	Signal transduction;Cancer: overview	ko04066//HIF-1 signaling pathway;ko05230//Central carbon metabolism in cancer	K12077;K12077	GO:0005739//mitochondrion;GO:0005759//mitochondrial matrix;GO:0005967//mitochondrial pyruvate dehydrogenase complex	GO:0000166//nucleotide binding;GO:0004672//protein kinase activity;GO:0004740//pyruvate dehydrogenase (acetyl-transferring) kinase activity;GO:0005515//protein binding;GO:0005524//ATP binding;GO:0016301//kinase activity;GO:0016740//transferase activity	GO:0005975//carbohydrate metabolic process;GO:0006006//glucose metabolic process;GO:0006468//protein phosphorylation;GO:0008283//cell proliferation;GO:0008631//intrinsic apoptotic signaling pathway in response to oxidative stress;GO:0010510//regulation of acetyl-CoA biosynthetic process from pyruvate;GO:0010906//regulation of glucose metabolic process;GO:0016310//phosphorylation;GO:0097411//hypox…	--	2	+	172558708	172596023	1308	annot_exons	novel_circ_030485
novel_circ_030538	3	0	0	3	0	29	6	15	5	4	31.0707	0	0	25.2538	0	123.254	51.2816	130.703	51.5639	79.6115	11.2649	87.2828	2.95386	0.00384667	0.978611	ENSG00000128656	CHN1	chimerin 1 [Source:HGNC Symbol;Acc:HGNC:1943]	-	-	-	-	GO:0005829//cytosol	GO:0005096//GTPase activator activity;GO:0005515//protein binding;GO:0046872//metal ion binding;GO:0046875//ephrin receptor binding	GO:0007165//signal transduction;GO:0007399//nervous system development;GO:0008045//motor neuron axon guidance;GO:0043087//regulation of GTPase activity;GO:0043547//positive regulation of GTPase activity;GO:0048013//ephrin receptor signaling pathway;GO:0050770//regulation of axonogenesis;GO:0051056//regulation of small GTPase mediated signal transduction	--	2	-	174875788	174878128	367	annot_exons	hsa_circ_0004062
novel_circ_030830	0	0	0	0	0	2	6	9	0	2	0	0	0	0	0	8.50026	51.2816	78.4218	0	39.8057	0.001	35.6019	15.1197	0.00631972	0.978611	ENSG00000233654	-	-	-	-	-	-	-	-	-	-	2	+	190568073	190573419	5347	exon_intron	novel_circ_030830
novel_circ_030852	3	0	0	0	0	10	6	9	10	1	31.0707	0	0	0	0	42.5013	51.2816	78.4218	103.128	19.9029	6.21414	59.0471	3.24824	0.00789767	0.978611	ENSG00000115419	GLS	glutaminase [Source:HGNC Symbol;Acc:HGNC:4331]	Metabolism;Human Diseases;Organismal Systems;Organismal Systems;Human Diseases;Metabolism;Organismal Systems;Metabolism;Metabolism	Global and overview maps;Cancer: overview;Nervous system;Nervous system;Cancer: overview;Amino acid metabolism;Excretory system;Amino acid metabolism;Metabolism of other amino acids	ko01100//Metabolic pathways;ko05206//MicroRNAs in cancer;ko04724//Glutamatergic synapse;ko04727//GABAergic synapse;ko05230//Central carbon metabolism in cancer;ko00250//Alanine, aspartate and glutamate metabolism;ko04964//Proximal tubule bicarbonate reclamation;ko00220//Arginine biosynthesis;ko00470//D-Amino acid metabolism	K01425;K01425;K01425;K01425;K01425;K01425;K01425;K01425;K01425	GO:0005737//cytoplasm;GO:0005739//mitochondrion;GO:0005759//mitochondrial matrix;GO:0005829//cytosol;GO:0045202//synapse	GO:0004359//glutaminase activity;GO:0005515//protein binding;GO:0016787//hydrolase activity	GO:0001967//suckling behavior;GO:0002087//regulation of respiratory gaseous exchange by neurological system process;GO:0006537//glutamate biosynthetic process;GO:0006541//glutamine metabolic process;GO:0006543//glutamine catabolic process;GO:0007268//synaptic transmission;GO:0051289//protein homotetramerization;GO:0090461//glutamate homeostasis	--	2	+	190900564	190931637	1612	annot_exons	hsa_circ_0057523
novel_circ_031329	0	0	0	0	0	15	0	2	0	3	0	0	0	0	0	63.7519	0	17.4271	0	59.7086	0.001	28.1775	14.7823	0.03172	0.978611	ENSG00000118257	NRP2	neuropilin 2 [Source:HGNC Symbol;Acc:HGNC:8005]	-	-	-	-	GO:0002116//semaphorin receptor complex;GO:0005576//extracellular region;GO:0005886//plasma membrane;GO:0016020//membrane;GO:0016021//integral component of membrane;GO:0030424//axon	GO:0005021//vascular endothelial growth factor-activated receptor activity;GO:0005515//protein binding;GO:0008201//heparin binding;GO:0017154//semaphorin receptor activity;GO:0019838//growth factor binding;GO:0019955//cytokine binding;GO:0038023//signaling receptor activity;GO:0042802//identical protein binding;GO:0046872//metal ion binding	GO:0001525//angiogenesis;GO:0001755//neural crest cell migration;GO:0001764//neuron migration;GO:0001938//positive regulation of endothelial cell proliferation;GO:0003148//outflow tract septum morphogenesis;GO:0007155//cell adhesion;GO:0007399//nervous system development;GO:0007411//axon guidance;GO:0007507//heart development;GO:0010595//positive regulation of endothelial cell migration;GO:002161…	--	2	+	205716193	205728046	895	annot_exons	novel_circ_031329
novel_circ_031569	0	0	3	2	7	0	0	0	0	0	0	0	36.4485	16.8359	96.2808	0	0	0	0	0	29.913	0.001	-14.8685	0.0296882	0.978611	ENSG00000079308	TNS1	tensin 1 [Source:HGNC Symbol;Acc:HGNC:11973]	-	-	-	-	GO:0005737//cytoplasm;GO:0005856//cytoskeleton;GO:0005925//focal adhesion;GO:0009986//cell surface;GO:0030054//cell junction;GO:0030055//cell-substrate junction	GO:0003723//RNA binding;GO:0003779//actin binding;GO:0005515//protein binding	GO:0007044//cell-substrate junction assembly;GO:0010761//fibroblast migration	--	2	-	217880898	217900512	1111	annot_exons	hsa_circ_0004690
novel_circ_031736	7	0	0	3	3	0	0	0	0	0	72.4983	0	0	25.2538	41.2632	0	0	0	0	0	27.8031	0.001	-14.763	0.0295114	0.978611	ENSG00000173744	AGFG1	ArfGAP with FG repeats 1 [Source:HGNC Symbol;Acc:HGNC:5175]	-	-	-	-	GO:0005634//nucleus;GO:0005643//nuclear pore;GO:0005829//cytosol;GO:0031410//cytoplasmic vesicle;GO:0043231//intracellular membrane-bounded organelle	GO:0003677//DNA binding;GO:0003723//RNA binding;GO:0005096//GTPase activator activity;GO:0005515//protein binding;GO:0046872//metal ion binding	GO:0006406//mRNA export from nucleus;GO:0007283//spermatogenesis;GO:0030154//cell differentiation;GO:0050790//regulation of catalytic activity;GO:0051028//mRNA transport	--	2	+	227491547	227524915	1050	annot_exons	hsa_circ_0058514
novel_circ_031815	16	12	17	24	12	16	7	7	6	3	165.71	110.977	206.541	202.03	165.053	68.0021	59.8285	60.9947	61.8767	59.7086	170.062	62.0821	-1.45381	0.00521586	0.978611	ENSG00000173692	PSMD1	proteasome 26S subunit, non-ATPase 1 [Source:HGNC Symbol;Acc:HGNC:9554]	Human Diseases;Human Diseases;Human Diseases;Human Diseases;Human Diseases;Human Diseases;Human Diseases;Human Diseases;Genetic Information Processing	Neurodegenerative disease;Neurodegenerative disease;Neurodegenerative disease;Neurodegenerative disease;Neurodegenerative disease;Neurodegenerative disease;Infectious disease: viral;Neurodegenerative disease;Folding, sorting and degradation	ko05022//Pathways of neurodegeneration - multiple diseases;ko05010//Alzheimer disease;ko05014//Amyotrophic lateral sclerosis;ko05016//Huntington disease;ko05020//Prion disease;ko05012//Parkinson disease;ko05169//Epstein-Barr virus infection;ko05017//Spinocerebellar ataxia;ko03050//Proteasome	K03032;K03032;K03032;K03032;K03032;K03032;K03032;K03032;K03032	GO:0000502//proteasome complex;GO:0005576//extracellular region;GO:0005634//nucleus;GO:0005654//nucleoplasm;GO:0005829//cytosol;GO:0005838//proteasome regulatory particle;GO:0008540//proteasome regulatory particle, base subcomplex;GO:0016020//membrane;GO:0022624//proteasome accessory complex;GO:0034515//proteasome storage granule;GO:0035578//azurophil granule lumen	GO:0005515//protein binding;GO:0030234//enzyme regulator activity;GO:0031625//ubiquitin protein ligase binding	GO:0042176//regulation of protein catabolic process;GO:0043161//proteasome-mediated ubiquitin-dependent protein catabolic process;GO:0050790//regulation of catalytic activity	--	2	+	231075511	231087181	1002	annot_exons	hsa_circ_001736
novel_circ_032010	4	6	0	11	0	0	0	0	0	0	41.4276	55.4883	0	92.5973	0	0	0	0	0	0	37.9026	0.001	-15.21	0.0101633	0.978611	ENSG00000119778	ATAD2B	ATPase family AAA domain containing 2B [Source:HGNC Symbol;Acc:HGNC:29230]	-	-	-	-	GO:0005634//nucleus;GO:0005654//nucleoplasm	GO:0000166//nucleotide binding;GO:0003682//chromatin binding;GO:0005515//protein binding;GO:0005524//ATP binding;GO:0016887//ATPase activity;GO:0042393//histone binding;GO:0070577//lysine-acetylated histone binding	GO:0045944//positive regulation of transcription from RNA polymerase II promoter	--	2	-	23857415	23888399	1242	annot_exons	hsa_circ_0052955
novel_circ_032038	0	0	0	1	0	28	4	0	4	0	0	0	0	8.41793	0	119.004	34.1877	0	41.2511	0	1.68359	38.8885	4.52973	0.0302071	0.978611	ENSG00000068024	HDAC4	histone deacetylase 4 [Source:HGNC Symbol;Acc:HGNC:14063]	Organismal Systems;Human Diseases;Human Diseases;Human Diseases;Environmental Information Processing	Immune system;Cancer: overview;Substance dependence;Cancer: overview;Signal transduction	ko04613//Neutrophil extracellular trap formation;ko05203//Viral carcinogenesis;ko05034//Alcoholism;ko05206//MicroRNAs in cancer;ko04371//Apelin signaling pathway	K11406;K11406;K11406;K11406;K11406	GO:0000118//histone deacetylase complex;GO:0005634//nucleus;GO:0005654//nucleoplasm;GO:0005737//cytoplasm;GO:0005829//cytosol;GO:0016607//nuclear speck;GO:0017053//transcriptional repressor complex;GO:0030017//sarcomere;GO:0030018//Z disc;GO:0031594//neuromuscular junction;GO:0031672//A band;GO:0032991//macromolecular complex;GO:0042641//actomyosin	GO:0000976//transcription regulatory region sequence-specific DNA binding;GO:0000978//RNA polymerase II core promoter proximal region sequence-specific DNA binding;GO:0003677//DNA binding;GO:0003682//chromatin binding;GO:0003714//transcription corepressor activity;GO:0004407//histone deacetylase activity;GO:0005515//protein binding;GO:0008270//zinc ion binding;GO:0016787//hydrolase activity;GO:00…	GO:0000122//negative regulation of transcription from RNA polymerase II promoter;GO:0001501//skeletal system development;GO:0002076//osteoblast development;GO:0006325//chromatin organization;GO:0006338//chromatin remodeling;GO:0006476//protein deacetylation;GO:0006954//inflammatory response;GO:0007399//nervous system development;GO:0008284//positive regulation of cell proliferation;GO:0008285//ne…	--	2	-	239144583	239163923	470	annot_exons	novel_circ_032038
novel_circ_032045	0	2	0	0	1	5	11	3	11	1	0	18.4961	0	0	13.7544	21.2506	94.0163	26.1406	113.441	19.9029	6.4501	54.9502	3.09073	0.0109276	0.978611	ENSG00000173960	UBXN2A	UBX domain protein 2A [Source:HGNC Symbol;Acc:HGNC:27265]	Genetic Information Processing	Folding, sorting and degradation	ko04141//Protein processing in endoplasmic reticulum	K24349	GO:0005634//nucleus;GO:0005783//endoplasmic reticulum;GO:0005801//cis-Golgi network;GO:0005829//cytosol	GO:0005515//protein binding;GO:0033130//acetylcholine receptor binding;GO:0043130//ubiquitin binding	GO:0000045//autophagosome assembly;GO:0007030//Golgi organization;GO:0031396//regulation of protein ubiquitination;GO:0031468//nuclear envelope reassembly;GO:0042176//regulation of protein catabolic process;GO:0043161//proteasome-mediated ubiquitin-dependent protein catabolic process;GO:0061025//membrane fusion;GO:1990830//cellular response to leukemia inhibitory factor	--	2	+	23958301	23977075	418	annot_exons	hsa_circ_0005970
novel_circ_032049	0	0	0	0	0	1	5	1	5	0	0	0	0	0	0	4.25013	42.7347	8.71353	51.5639	0	0.001	21.4525	14.3889	0.0456586	0.978611	ENSG00000173960	UBXN2A	UBX domain protein 2A [Source:HGNC Symbol;Acc:HGNC:27265]	Genetic Information Processing	Folding, sorting and degradation	ko04141//Protein processing in endoplasmic reticulum	K24349	GO:0005634//nucleus;GO:0005783//endoplasmic reticulum;GO:0005801//cis-Golgi network;GO:0005829//cytosol	GO:0005515//protein binding;GO:0033130//acetylcholine receptor binding;GO:0043130//ubiquitin binding	GO:0000045//autophagosome assembly;GO:0007030//Golgi organization;GO:0031396//regulation of protein ubiquitination;GO:0031468//nuclear envelope reassembly;GO:0042176//regulation of protein catabolic process;GO:0043161//proteasome-mediated ubiquitin-dependent protein catabolic process;GO:0061025//membrane fusion;GO:1990830//cellular response to leukemia inhibitory factor	--	2	+	23958301	23999910	954	annot_exons	novel_circ_032049
novel_circ_032081	2	2	7	7	2	0	2	0	0	0	20.7138	18.4961	85.0464	58.9255	27.5088	0	17.0939	0	0	0	42.1381	3.41877	-3.62358	0.0129784	0.978611	ENSG00000115685	PPP1R7	protein phosphatase 1 regulatory subunit 7 [Source:HGNC Symbol;Acc:HGNC:9295]	-	-	-	-	GO:0005634//nucleus;GO:0005694//chromosome;GO:0005737//cytoplasm;GO:0016020//membrane;GO:0016021//integral component of membrane;GO:0070062//extracellular exosome	GO:0005515//protein binding;GO:0019888//protein phosphatase regulator activity;GO:0030234//enzyme regulator activity	GO:0035307//positive regulation of protein dephosphorylation;GO:0050790//regulation of catalytic activity;GO:0061588//calcium activated phospholipid scrambling	--	2	+	241160332	241163401	280	annot_exons	novel_circ_032081
novel_circ_032180	0	0	0	0	0	0	0	0	8	5	0	0	0	0	0	0	0	0	82.5023	99.5144	0.001	36.4033	15.1518	0.038037	0.978611	ENSG00000198399	ITSN2	intersectin 2 [Source:HGNC Symbol;Acc:HGNC:6184]	-	-	-	-	GO:0005737//cytoplasm;GO:0005813//centrosome;GO:0005829//cytosol;GO:0005905//coated pit;GO:0070062//extracellular exosome;GO:0098793//presynapse	GO:0005085//guanyl-nucleotide exchange factor activity;GO:0005509//calcium ion binding;GO:0005515//protein binding;GO:0046872//metal ion binding;GO:0060090//binding, bridging	GO:0006897//endocytosis;GO:0016197//endosomal transport;GO:0030154//cell differentiation;GO:0050790//regulation of catalytic activity;GO:1903861//positive regulation of dendrite extension	--	2	-	24257888	24312375	2818	annot_exons	novel_circ_032180
novel_circ_032199	1	1	0	0	0	0	1	2	5	7	10.3569	9.24804	0	0	0	0	8.54694	17.4271	51.5639	139.32	3.92099	43.3716	3.46746	0.0472316	0.978611	ENSG00000084676	NCOA1	nuclear receptor coactivator 1 [Source:HGNC Symbol;Acc:HGNC:7668]	Human Diseases;Human Diseases;Organismal Systems;Organismal Systems	Cancer: overview;Cancer: specific types;Endocrine system;Endocrine system	ko05200//Pathways in cancer;ko05224//Breast cancer;ko04915//Estrogen signaling pathway;ko04919//Thyroid hormone signaling pathway	K09101;K09101;K09101;K09101	GO:0000785//chromatin;GO:0005634//nucleus;GO:0005654//nucleoplasm;GO:0005667//transcription factor complex;GO:0005829//cytosol;GO:0005886//plasma membrane;GO:0032991//macromolecular complex;GO:0090575//RNA polymerase II transcription factor complex	GO:0003677//DNA binding;GO:0003682//chromatin binding;GO:0003713//transcription coactivator activity;GO:0004402//histone acetyltransferase activity;GO:0005515//protein binding;GO:0016740//transferase activity;GO:0016746//transferase activity, transferring acyl groups;GO:0016922//ligand-dependent nuclear receptor binding;GO:0017162//aryl hydrocarbon receptor binding;GO:0019899//enzyme binding;GO:0…	GO:0000435//positive regulation of transcription from RNA polymerase II promoter by galactose;GO:0002155//regulation of thyroid hormone mediated signaling pathway;GO:0006355//regulation of transcription, DNA-templated;GO:0032870//cellular response to hormone stimulus;GO:0035357//peroxisome proliferator activated receptor signaling pathway;GO:0042789//mRNA transcription from RNA polymerase II prom…	bHLH	2	+	24536715	24584560	18121	exon_intron	novel_circ_032199
novel_circ_032334	0	0	2	0	0	10	4	11	4	0	0	0	24.299	0	0	42.5013	34.1877	95.8489	41.2511	0	4.85979	42.7578	3.13722	0.0479494	0.978611	ENSG00000171103	TRMT61B	tRNA methyltransferase 61B [Source:HGNC Symbol;Acc:HGNC:26070]	-	-	-	-	GO:0005739//mitochondrion;GO:0005759//mitochondrial matrix;GO:0031515//tRNA (m1A) methyltransferase complex	GO:0005515//protein binding;GO:0008168//methyltransferase activity;GO:0016429//tRNA (adenine-N1-)-methyltransferase activity;GO:0016433//rRNA (adenine) methyltransferase activity;GO:0016740//transferase activity	GO:0001510//RNA methylation;GO:0006400//tRNA modification;GO:0008033//tRNA processing;GO:0030488//tRNA methylation;GO:0031167//rRNA methylation;GO:0032259//methylation;GO:0051260//protein homooligomerization;GO:0070901//mitochondrial tRNA methylation;GO:0080009//mRNA methylation	--	2	-	28850328	28861308	588	annot_exons	hsa_circ_0003431
novel_circ_032355	6	2	4	9	4	38	6	9	20	11	62.1414	18.4961	48.5979	75.7614	55.0176	161.505	51.2816	78.4218	206.256	218.932	52.0029	143.279	1.46216	0.0431587	0.978611	ENSG00000115295	CLIP4	CAP-Gly domain containing linker protein family member 4 [Source:HGNC Symbol;Acc:HGNC:26108]	-	-	-	-	GO:0005634//nucleus;GO:0005737//cytoplasm;GO:0016020//membrane;GO:0016021//integral component of membrane;GO:0035371//microtubule plus-end;GO:0043231//intracellular membrane-bounded organelle	GO:0005515//protein binding;GO:0051010//microtubule plus-end binding	GO:0031122//cytoplasmic microtubule organization	--	2	+	29133655	29145367	654	annot_exons	hsa_circ_0006908
novel_circ_032477	6	2	2	4	5	0	0	0	0	1	62.1414	18.4961	24.299	33.6717	68.772	0	0	0	0	19.9029	41.476	3.98057	-3.38123	0.00996493	0.978611	ENSG00000115760	BIRC6	baculoviral IAP repeat containing 6 [Source:HGNC Symbol;Acc:HGNC:13516]	Genetic Information Processing;Cellular Processes	Folding, sorting and degradation;Cell growth and death	ko04120//Ubiquitin mediated proteolysis;ko04215//Apoptosis - multiple species	K10586;K10586	GO:0000922//spindle pole;GO:0005634//nucleus;GO:0005737//cytoplasm;GO:0005768//endosome;GO:0005794//Golgi apparatus;GO:0005802//trans-Golgi network;GO:0005815//microtubule organizing center;GO:0005829//cytosol;GO:0005856//cytoskeleton;GO:0016020//membrane;GO:0030496//midbody;GO:0090543//Flemming body	GO:0004842//ubiquitin-protein transferase activity;GO:0004869//cysteine-type endopeptidase inhibitor activity;GO:0005515//protein binding;GO:0016740//transferase activity;GO:0030414//peptidase inhibitor activity;GO:0061631//ubiquitin conjugating enzyme activity	GO:0001890//placenta development;GO:0006468//protein phosphorylation;GO:0006915//apoptotic process;GO:0007049//cell cycle;GO:0008284//positive regulation of cell proliferation;GO:0010466//negative regulation of peptidase activity;GO:0010951//negative regulation of endopeptidase activity;GO:0016567//protein ubiquitination;GO:0032268//regulation of cellular protein metabolic process;GO:0032465//reg…	--	2	+	32478635	32505205	2632	annot_exons	novel_circ_032477
novel_circ_032841	0	0	0	2	0	5	1	7	4	1	0	0	0	16.8359	0	21.2506	8.54694	60.9947	41.2511	19.9029	3.36717	30.3893	3.17395	0.0384812	0.978611	ENSG00000183023	SLC8A1	solute carrier family 8 member A1 [Source:HGNC Symbol;Acc:HGNC:11068]	Organismal Systems;Environmental Information Processing;Environmental Information Processing;Human Diseases;Organismal Systems;Environmental Information Processing;Organismal Systems;Human Diseases;Organismal Systems;Human Diseases;Organismal Systems;Organismal Systems	Sensory system;Signal transduction;Signal transduction;Cardiovascular disease;Circulatory system;Signal transduction;Digestive system;Cardiovascular disease;Circulatory system;Cardiovascular disease;Digestive system;Excretory system	ko04740//Olfactory transduction;ko04020//Calcium signaling pathway;ko04022//cGMP-PKG signaling pathway;ko05414//Dilated cardiomyopathy;ko04261//Adrenergic signaling in cardiomyocytes;ko04371//Apelin signaling pathway;ko04974//Protein digestion and absorption;ko05410//Hypertrophic cardiomyopathy;ko04260//Cardiac muscle contraction;ko05412//Arrhythmogenic right ventricular cardiomyopathy;ko04978//M…	K05849;K05849;K05849;K05849;K05849;K05849;K05849;K05849;K05849;K05849;K05849;K05849	GO:0005654//nucleoplasm;GO:0005739//mitochondrion;GO:0005874//microtubule;GO:0005886//plasma membrane;GO:0005887//integral component of plasma membrane;GO:0014069//postsynaptic density;GO:0014704//intercalated disc;GO:0016020//membrane;GO:0016021//integral component of membrane;GO:0030018//Z disc;GO:0030054//cell junction;GO:0030315//T-tubule;GO:0030424//axon;GO:0030425//dendrite;GO:0042383//sarc…	GO:0005432//calcium:sodium antiporter activity;GO:0005509//calcium ion binding;GO:0005515//protein binding;GO:0005516//calmodulin binding;GO:0008092//cytoskeletal protein binding;GO:0015297//antiporter activity;GO:0015491//cation:cation antiporter activity;GO:0030506//ankyrin binding;GO:0044325//ion channel binding;GO:0046872//metal ion binding;GO:0099580//ion antiporter activity involved in regu…	GO:0001666//response to hypoxia;GO:0002026//regulation of the force of heart contraction;GO:0002027//regulation of heart rate;GO:0002028//regulation of sodium ion transport;GO:0006811//ion transport;GO:0006814//sodium ion transport;GO:0006816//calcium ion transport;GO:0006874//cellular calcium ion homeostasis;GO:0006883//cellular sodium ion homeostasis;GO:0006936//muscle contraction;GO:0007154//c…	--	2	-	40428475	40430304	1830	one_exon	novel_circ_032841
novel_circ_032911	0	4	0	16	0	0	0	0	0	0	0	36.9922	0	134.687	0	0	0	0	0	0	34.3358	0.001	-15.0674	0.0343654	0.978611	ENSG00000152527	PLEKHH2	pleckstrin homology, MyTH4 and FERM domain containing H2 [Source:HGNC Symbol;Acc:HGNC:30506]	-	-	-	-	GO:0005654//nucleoplasm;GO:0005737//cytoplasm;GO:0005829//cytosol;GO:0005856//cytoskeleton;GO:0005886//plasma membrane;GO:0016020//membrane;GO:0016604//nuclear body;GO:0030027//lamellipodium;GO:0030864//cortical actin cytoskeleton;GO:0042995//cell projection	GO:0003779//actin binding;GO:0005515//protein binding	GO:0030835//negative regulation of actin filament depolymerization	--	2	+	43692514	43706416	1635	annot_exons	novel_circ_032911
novel_circ_033099	3	0	0	6	2	1	0	0	0	0	31.0707	0	0	50.5076	27.5088	4.25013	0	0	0	0	21.8174	0.850026	-4.68183	0.048166	0.978611	ENSG00000068781	STON1-GTF2A1L	STON1-GTF2A1L readthrough [Source:HGNC Symbol;Acc:HGNC:30651]	-	-	-	-	GO:0005634//nucleus;GO:0005672//transcription factor TFIIA complex;GO:0005737//cytoplasm	-	GO:0006367//transcription initiation from RNA polymerase II promoter;GO:0006897//endocytosis	--	2	+	48620851	48671680	1308	annot_exons	novel_circ_033099
novel_circ_033122	15	8	0	5	3	6	0	0	0	0	155.353	73.9843	0	42.0897	41.2632	25.5008	0	0	0	0	62.5381	5.10015	-3.61612	0.0245473	0.978611	ENSG00000179915	NRXN1	neurexin 1 [Source:HGNC Symbol;Acc:HGNC:8008]	Environmental Information Processing	Signaling molecules and interaction	ko04514//Cell adhesion molecules	K07377	GO:0005730//nucleolus;GO:0005783//endoplasmic reticulum;GO:0005886//plasma membrane;GO:0005887//integral component of plasma membrane;GO:0009986//cell surface;GO:0016020//membrane;GO:0016021//integral component of membrane;GO:0030054//cell junction;GO:0030139//endocytic vesicle;GO:0031594//neuromuscular junction;GO:0031965//nuclear membrane;GO:0031982//vesicle;GO:0032991//macromolecular complex;G…	GO:0004888//transmembrane signaling receptor activity;GO:0005102//receptor binding;GO:0005105//type 1 fibroblast growth factor receptor binding;GO:0005246//calcium channel regulator activity;GO:0005509//calcium ion binding;GO:0005515//protein binding;GO:0033130//acetylcholine receptor binding;GO:0038023//signaling receptor activity;GO:0046872//metal ion binding;GO:0048306//calcium-dependent prote…	GO:0001525//angiogenesis;GO:0007155//cell adhesion;GO:0007157//heterophilic cell-cell adhesion via plasma membrane cell adhesion molecules;GO:0007158//neuron cell-cell adhesion;GO:0007165//signal transduction;GO:0007268//synaptic transmission;GO:0007269//neurotransmitter secretion;GO:0007411//axon guidance;GO:0007416//synapse assembly;GO:0007612//learning;GO:0010628//positive regulation of gene e…	--	2	-	50921869	50925955	197	annot_exons	hsa_circ_001121
novel_circ_033404	4	8	11	1	7	6	2	2	2	1	41.4276	73.9843	133.644	8.41793	96.2808	25.5008	17.0939	17.4271	20.6256	19.9029	70.751	20.11	-1.81484	0.04386	0.978611	ENSG00000115464	USP34	ubiquitin specific peptidase 34 [Source:HGNC Symbol;Acc:HGNC:20066]	-	-	-	-	GO:0005634//nucleus;GO:0005829//cytosol	GO:0004197//cysteine-type endopeptidase activity;GO:0004843//thiol-dependent ubiquitin-specific protease activity;GO:0005515//protein binding;GO:0008233//peptidase activity;GO:0008234//cysteine-type peptidase activity;GO:0016787//hydrolase activity	GO:0006508//proteolysis;GO:0006511//ubiquitin-dependent protein catabolic process;GO:0016055//Wnt signaling pathway;GO:0016579//protein deubiquitination;GO:0071108//protein K48-linked deubiquitination;GO:0090263//positive regulation of canonical Wnt signaling pathway	--	2	-	61347870	61350693	1034	annot_exons	novel_circ_033404
novel_circ_033781	1	2	3	8	0	162	15	18	7	0	10.3569	18.4961	36.4485	67.3435	0	688.521	128.204	156.844	72.1895	0	26.529	209.152	2.97891	0.0165953	0.978611	ENSG00000144036	EXOC6B	exocyst complex component 6B [Source:HGNC Symbol;Acc:HGNC:17085]	-	-	-	-	GO:0000145//exocyst	GO:0005515//protein binding	GO:0000281//mitotic cytokinesis;GO:0006886//intracellular protein transport;GO:0006887//exocytosis;GO:0006893//Golgi to plasma membrane transport;GO:0006904//vesicle docking involved in exocytosis;GO:0015031//protein transport;GO:0090148//membrane fission;GO:0090522//vesicle tethering involved in exocytosis	--	2	-	72731007	72733118	185	annot_exons	hsa_circ_001125
novel_circ_033830	2	2	6	0	6	0	0	0	0	0	20.7138	18.4961	72.8969	0	82.5264	0	0	0	0	0	38.9266	0.001	-15.2485	0.00481679	0.978611	ENSG00000187605	TET3	tet methylcytosine dioxygenase 3 [Source:HGNC Symbol;Acc:HGNC:28313]	-	-	-	-	GO:0001939//female pronucleus;GO:0001940//male pronucleus;GO:0005634//nucleus;GO:0005694//chromosome;GO:0005737//cytoplasm	GO:0003677//DNA binding;GO:0005515//protein binding;GO:0008270//zinc ion binding;GO:0008327//methyl-CpG binding;GO:0016491//oxidoreductase activity;GO:0046872//metal ion binding;GO:0051213//dioxygenase activity;GO:0070579//methylcytosine dioxygenase activity	GO:0006211//5-methylcytosine catabolic process;GO:0006325//chromatin organization;GO:0006493//protein O-linked glycosylation;GO:0006807//nitrogen compound metabolic process;GO:0043412//macromolecule modification;GO:0044238//primary metabolic process;GO:0044260//cellular macromolecule metabolic process;GO:0044727//DNA demethylation of male pronucleus;GO:0045944//positive regulation of transcriptio…	--	2	+	74046278	74080591	2319	annot_exons	novel_circ_033830
novel_circ_033892	15	14	15	18	13	27	7	2	5	0	155.353	129.473	182.242	151.523	178.807	114.753	59.8285	17.4271	51.5639	0	159.48	48.7146	-1.71095	0.0267894	0.978611	ENSG00000115459	ELMOD3	ELMO domain containing 3 [Source:HGNC Symbol;Acc:HGNC:26158]	-	-	-	-	GO:0005737//cytoplasm;GO:0005856//cytoskeleton;GO:0005886//plasma membrane;GO:0005929//cilium;GO:0032420//stereocilium;GO:0042995//cell projection;GO:0060091//kinocilium	GO:0005096//GTPase activator activity;GO:0005515//protein binding	GO:0050790//regulation of catalytic activity	--	2	+	85368686	85369830	161	annot_exons	hsa_circ_0008059
novel_circ_034007	114	0	0	0	0	0	0	0	0	0	1180.69	0	0	0	0	0	0	0	0	0	236.137	0.001	-17.8493	0.0103699	0.978611	ENSG00000230006	-	-	-	-	-	-	-	-	-	-	2	+	88782734	88792494	615	annot_exons	novel_circ_034007
novel_circ_034586	0	0	0	0	0	8	0	2	1	3	0	0	0	0	0	34.001	0	17.4271	10.3128	59.7086	0.001	24.2899	14.5681	0.0275373	0.978611	ENSG00000145087	STXBP5L	syntaxin binding protein 5L [Source:HGNC Symbol;Acc:HGNC:30757]	-	-	-	-	GO:0005737//cytoplasm;GO:0005886//plasma membrane;GO:0016020//membrane;GO:0031201//SNARE complex;GO:0031594//neuromuscular junction	GO:0005096//GTPase activator activity;GO:0005515//protein binding;GO:0019905//syntaxin binding;GO:0045159//myosin II binding	GO:0006887//exocytosis;GO:0015031//protein transport;GO:0017157//regulation of exocytosis;GO:0042593//glucose homeostasis;GO:0046676//negative regulation of insulin secretion;GO:0050708//regulation of protein secretion;GO:0050790//regulation of catalytic activity;GO:2000300//regulation of synaptic vesicle exocytosis	--	3	+	121157504	121233688	1772	annot_exons	novel_circ_034586
novel_circ_035212	2	5	8	0	0	0	0	0	0	0	20.7138	46.2402	97.1959	0	0	0	0	0	0	0	32.83	0.001	-15.0027	0.0195735	0.978611	ENSG00000051382	PIK3CB	phosphatidylinositol-4,5-bisphosphate 3-kinase catalytic subunit beta [Source:HGNC Symbol;Acc:HGNC:8976]	Metabolism;Human Diseases;Human Diseases;Environmental Information Processing;Human Diseases;Human Diseases;Human Diseases;Human Diseases;Human Diseases;Organismal Systems;Human Diseases;Human Diseases;Environmental Information Processing;Human Diseases;Human Diseases;Human Diseases;Environmental Information Processing;Cellular Processes;Environmental Information Processing;Environmental Informat…	Global and overview maps;Infectious disease: viral;Cancer: overview;Signal transduction;Neurodegenerative disease;Infectious disease: viral;Infectious disease: viral;Neurodegenerative disease;Infectious disease: viral;Immune system;Infectious disease: bacterial;Infectious disease: bacterial;Signal transduction;Cancer: overview;Infectious disease: viral;Infectious disease: viral;Signal transductio…	ko01100//Metabolic pathways;ko05168//Herpes simplex virus 1 infection;ko05200//Pathways in cancer;ko04151//PI3K-Akt signaling pathway;ko05010//Alzheimer disease;ko05165//Human papillomavirus infection;ko05171//Coronavirus disease - COVID-19;ko05020//Prion disease;ko05169//Epstein-Barr virus infection;ko04613//Neutrophil extracellular trap formation;ko05132//Salmonella infection;ko05131//Shigellos…	K00922;K00922;K00922;K00922;K00922;K00922;K00922;K00922;K00922;K00922;K00922;K00922;K00922;K00922;K00922;K00922;K00922;K00922;K00922;K00922;K00922;K00922;K00922;K00922;K00922;K00922;K00922;K00922;K00922;K00922;K00922;K00922;K00922;K00922;K00922;K00922;K00922;K00922;K00922;K00922;K00922;K00922;K00922;K00922;K00922;K00922;K00922;K00922;K00922;K00922;K00922;K00922;K00922;K00922;K00922;K00922;K00922;…	GO:0005634//nucleus;GO:0005654//nucleoplasm;GO:0005730//nucleolus;GO:0005737//cytoplasm;GO:0005829//cytosol;GO:0005886//plasma membrane;GO:0005942//phosphatidylinositol 3-kinase complex;GO:0005943//phosphatidylinositol 3-kinase complex, class IA;GO:0016020//membrane;GO:0030496//midbody;GO:0043231//intracellular membrane-bounded organelle	GO:0000166//nucleotide binding;GO:0005515//protein binding;GO:0005524//ATP binding;GO:0016301//kinase activity;GO:0016303//1-phosphatidylinositol-3-kinase activity;GO:0016740//transferase activity;GO:0035004//phosphatidylinositol 3-kinase activity;GO:0035005//1-phosphatidylinositol-4-phosphate 3-kinase activity;GO:0043560//insulin receptor substrate binding;GO:0046934//phosphatidylinositol-4,5-bi…	GO:0001935//endothelial cell proliferation;GO:0001952//regulation of cell-matrix adhesion;GO:0002931//response to ischemia;GO:0003376//sphingosine-1-phosphate signaling pathway;GO:0006629//lipid metabolic process;GO:0006661//phosphatidylinositol biosynthetic process;GO:0006874//cellular calcium ion homeostasis;GO:0006897//endocytosis;GO:0006914//autophagy;GO:0006935//chemotaxis;GO:0007155//cell a…	--	3	-	138733361	138737886	429	annot_exons	novel_circ_035212
novel_circ_035578	0	0	0	0	0	6	6	9	2	2	0	0	0	0	0	25.5008	51.2816	78.4218	20.6256	39.8057	0.001	43.1271	15.3963	0.000378881	0.978611	ENSG00000131373	HACL1	2-hydroxyacyl-CoA lyase 1 [Source:HGNC Symbol;Acc:HGNC:17856]	Cellular Processes	Transport and catabolism	ko04146//Peroxisome	K12261	GO:0005654//nucleoplasm;GO:0005777//peroxisome;GO:0005782//peroxisomal matrix;GO:0005829//cytosol;GO:0043231//intracellular membrane-bounded organelle	GO:0000287//magnesium ion binding;GO:0003824//catalytic activity;GO:0005515//protein binding;GO:0005524//ATP binding;GO:0016829//lyase activity;GO:0016830//carbon-carbon lyase activity;GO:0030976//thiamine pyrophosphate binding;GO:0042802//identical protein binding;GO:0046872//metal ion binding	GO:0001561//fatty acid alpha-oxidation;GO:0006625//protein targeting to peroxisome;GO:0006629//lipid metabolic process;GO:0006631//fatty acid metabolic process;GO:0097089//methyl-branched fatty acid metabolic process;GO:1903512//phytanic acid metabolic process	--	3	-	15563358	15573242	795	annot_exons	hsa_circ_0064491
novel_circ_035615	0	0	0	0	0	3	3	3	5	0	0	0	0	0	0	12.7504	25.6408	26.1406	51.5639	0	0.001	23.2191	14.503	0.0209082	0.978611	ENSG00000163655	GMPS	guanine monophosphate synthase [Source:HGNC Symbol;Acc:HGNC:4378]	Metabolism;Metabolism;Metabolism	Global and overview maps;Nucleotide metabolism;Xenobiotics biodegradation and metabolism	ko01100//Metabolic pathways;ko00230//Purine metabolism;ko00983//Drug metabolism - other enzymes	K01951;K01951;K01951	GO:0005737//cytoplasm;GO:0005829//cytosol	GO:0000166//nucleotide binding;GO:0003921//GMP synthase activity;GO:0003922//GMP synthase (glutamine-hydrolyzing) activity;GO:0005524//ATP binding;GO:0016462//pyrophosphatase activity;GO:0016874//ligase activity	GO:0006164//purine nucleotide biosynthetic process;GO:0006177//GMP biosynthetic process;GO:0006541//glutamine metabolic process;GO:0009113//purine nucleobase biosynthetic process;GO:0009168//purine ribonucleoside monophosphate biosynthetic process;GO:0046037//GMP metabolic process	--	3	+	155922187	155925366	242	annot_exons	hsa_circ_0067790
novel_circ_035824	0	0	0	0	0	0	4	6	9	2	0	0	0	0	0	0	34.1877	52.2812	92.8151	39.8057	0.001	43.818	15.4192	0.00190611	0.978611	ENSG00000136603	SKIL	SKI like proto-oncogene [Source:HGNC Symbol;Acc:HGNC:10897]	Cellular Processes	Cellular community - eukaryotes	ko04550//Signaling pathways regulating pluripotency of stem cells	K18499	GO:0001669//acrosomal vesicle;GO:0005634//nucleus;GO:0005654//nucleoplasm;GO:0005667//transcription factor complex;GO:0005737//cytoplasm;GO:0016605//PML body;GO:0032991//macromolecular complex	GO:0000978//RNA polymerase II core promoter proximal region sequence-specific DNA binding;GO:0000981//RNA polymerase II transcription factor activity, sequence-specific DNA binding;GO:0001227//transcriptional repressor activity, RNA polymerase II transcription regulatory region sequence-specific binding;GO:0003682//chromatin binding;GO:0005515//protein binding;GO:0019904//protein domain specific …	GO:0000122//negative regulation of transcription from RNA polymerase II promoter;GO:0001825//blastocyst formation;GO:0002260//lymphocyte homeostasis;GO:0007179//transforming growth factor beta receptor signaling pathway;GO:0007283//spermatogenesis;GO:0007519//skeletal muscle tissue development;GO:0030512//negative regulation of transforming growth factor beta receptor signaling pathway;GO:0030514…	--	3	+	170360321	170381341	1207	annot_exons	novel_circ_035824
novel_circ_035876	7	9	5	15	6	42	39	12	16	13	72.4983	83.2324	60.7474	126.269	82.5264	178.505	333.33	104.562	165.005	258.737	85.0547	208.028	1.29032	0.0239512	0.978611	ENSG00000075420	FNDC3B	fibronectin type III domain containing 3B [Source:HGNC Symbol;Acc:HGNC:24670]	-	-	-	-	GO:0016020//membrane;GO:0016021//integral component of membrane	GO:0003723//RNA binding;GO:0005515//protein binding	-	--	3	+	172251260	172310881	746	annot_exons	hsa_circ_0003692
novel_circ_035882	3	3	3	3	4	0	0	3	0	0	31.0707	27.7441	36.4485	25.2538	55.0176	0	0	26.1406	0	0	35.1069	5.22812	-2.74739	0.0497239	0.978611	ENSG00000075420	FNDC3B	fibronectin type III domain containing 3B [Source:HGNC Symbol;Acc:HGNC:24670]	-	-	-	-	GO:0016020//membrane;GO:0016021//integral component of membrane	GO:0003723//RNA binding;GO:0005515//protein binding	-	--	3	+	172362633	172381093	508	annot_exons	hsa_circ_0068013
novel_circ_036236	3	9	1	0	5	0	0	0	0	0	31.0707	83.2324	12.1495	0	68.772	0	0	0	0	0	39.0449	0.001	-15.2528	0.00419594	0.978611	ENSG00000163904	SENP2	SUMO specific peptidase 2 [Source:HGNC Symbol;Acc:HGNC:23116]	Environmental Information Processing;Genetic Information Processing	Signal transduction;Translation	ko04310//Wnt signaling pathway;ko03013//Nucleocytoplasmic transport	K03345;K03345	GO:0005634//nucleus;GO:0005643//nuclear pore;GO:0005654//nucleoplasm;GO:0005737//cytoplasm;GO:0005829//cytosol;GO:0016020//membrane;GO:0016604//nuclear body;GO:0016605//PML body;GO:0031965//nuclear membrane	GO:0005515//protein binding;GO:0008233//peptidase activity;GO:0008234//cysteine-type peptidase activity;GO:0016787//hydrolase activity;GO:0070139//SUMO-specific endopeptidase activity;GO:0070140//SUMO-specific isopeptidase activity	GO:0006508//proteolysis;GO:0007507//heart development;GO:0015031//protein transport;GO:0016055//Wnt signaling pathway;GO:0016926//protein desumoylation;GO:0030111//regulation of Wnt signaling pathway;GO:0031397//negative regulation of protein ubiquitination;GO:0031398//positive regulation of protein ubiquitination;GO:0031648//protein destabilization;GO:0032875//regulation of DNA endoreduplication…	--	3	+	185598412	185626393	1550	annot_exons	hsa_circ_0068404
novel_circ_036572	0	3	3	0	6	0	0	0	0	0	0	27.7441	36.4485	0	82.5264	0	0	0	0	0	29.3438	0.001	-14.8408	0.0301399	0.978611	ENSG00000114166	KAT2B	lysine acetyltransferase 2B [Source:HGNC Symbol;Acc:HGNC:8638]	Human Diseases;Human Diseases;Organismal Systems;Environmental Information Processing	Infectious disease: viral;Cancer: overview;Endocrine system;Signal transduction	ko05166//Human T-cell leukemia virus 1 infection;ko05203//Viral carcinogenesis;ko04919//Thyroid hormone signaling pathway;ko04330//Notch signaling pathway	K06062;K06062;K06062;K06062	GO:0000123//histone acetyltransferase complex;GO:0000124//SAGA complex;GO:0000776//kinetochore;GO:0005634//nucleus;GO:0005654//nucleoplasm;GO:0005737//cytoplasm;GO:0005813//centrosome;GO:0005815//microtubule organizing center;GO:0005829//cytosol;GO:0005856//cytoskeleton;GO:0031672//A band;GO:0031674//I band;GO:0032991//macromolecular complex;GO:0042641//actomyosin;GO:0072686//mitotic spindle	GO:0000977//RNA polymerase II regulatory region sequence-specific DNA binding;GO:0003682//chromatin binding;GO:0003712//transcription cofactor activity;GO:0003713//transcription coactivator activity;GO:0004145//diamine N-acetyltransferase activity;GO:0004402//histone acetyltransferase activity;GO:0004468//lysine N-acetyltransferase activity, acting on acetyl phosphate as donor;GO:0004861//cyclin-…	GO:0006282//regulation of DNA repair;GO:0006338//chromatin remodeling;GO:0006355//regulation of transcription, DNA-templated;GO:0006357//regulation of transcription from RNA polymerase II promoter;GO:0006473//protein acetylation;GO:0007049//cell cycle;GO:0007507//heart development;GO:0008285//negative regulation of cell proliferation;GO:0010835//regulation of protein ADP-ribosylation;GO:0016573//…	--	3	+	20071584	20072459	876	exon_intron	novel_circ_036572
novel_circ_036778	0	0	0	0	0	13	1	0	3	2	0	0	0	0	0	55.2517	8.54694	0	30.9384	39.8057	0.001	26.9085	14.7158	0.0154092	0.978611	ENSG00000182973	CNOT10	CCR4-NOT transcription complex subunit 10 [Source:HGNC Symbol;Acc:HGNC:23817]	Genetic Information Processing	Folding, sorting and degradation	ko03018//RNA degradation	K12607	GO:0005634//nucleus;GO:0005737//cytoplasm;GO:0005829//cytosol;GO:0016020//membrane;GO:0030014//CCR4-NOT complex	GO:0005515//protein binding	GO:0000289//nuclear-transcribed mRNA poly(A) tail shortening;GO:0006402//mRNA catabolic process;GO:0006417//regulation of translation;GO:0017148//negative regulation of translation;GO:0031047//gene silencing by RNA	--	3	+	32733423	32734976	299	annot_exons	novel_circ_036778
novel_circ_037077	2	0	0	0	0	23	8	3	6	2	20.7138	0	0	0	0	97.753	68.3755	26.1406	61.8767	39.8057	4.14276	58.7903	3.82691	0.00135734	0.978611	ENSG00000144455	SUMF1	sulfatase modifying factor 1 [Source:HGNC Symbol;Acc:HGNC:20376]	Cellular Processes	Transport and catabolism	ko04142//Lysosome	K13444	GO:0005783//endoplasmic reticulum;GO:0005788//endoplasmic reticulum lumen	GO:0005515//protein binding;GO:0016491//oxidoreductase activity;GO:0042802//identical protein binding;GO:0046872//metal ion binding;GO:1903135//cupric ion binding	GO:0006687//glycosphingolipid metabolic process;GO:0018158//protein oxidation;GO:0043687//post-translational protein modification	--	3	-	4362039	4376389	276	annot_exons	novel_circ_037077
novel_circ_037121	14	6	0	0	4	0	0	0	0	0	144.997	55.4883	0	0	55.0176	0	0	0	0	0	51.1005	0.001	-15.641	0.00615753	0.978611	ENSG00000163810	TGM4	transglutaminase 4 [Source:HGNC Symbol;Acc:HGNC:11780]	-	-	-	-	GO:0005737//cytoplasm;GO:0005794//Golgi apparatus;GO:0070062//extracellular exosome	GO:0003810//protein-glutamine gamma-glutamyltransferase activity;GO:0016740//transferase activity;GO:0016746//transferase activity, transferring acyl groups;GO:0046872//metal ion binding	GO:0018149//peptide cross-linking	--	3	+	44885325	44896816	638	annot_exons	novel_circ_037121
novel_circ_037125	2	6	0	4	4	0	0	0	0	0	20.7138	55.4883	0	33.6717	55.0176	0	0	0	0	0	32.9783	0.001	-15.0092	0.00448995	0.978611	ENSG00000163812	ZDHHC3	zinc finger DHHC-type palmitoyltransferase 3 [Source:HGNC Symbol;Acc:HGNC:18470]	-	-	-	-	GO:0000139//Golgi membrane;GO:0005783//endoplasmic reticulum;GO:0005794//Golgi apparatus;GO:0016020//membrane;GO:0016021//integral component of membrane	GO:0016409//palmitoyltransferase activity;GO:0016740//transferase activity;GO:0016746//transferase activity, transferring acyl groups;GO:0019705//protein-cysteine S-myristoyltransferase activity;GO:0019706//protein-cysteine S-palmitoyltransferase activity;GO:0042803//protein homodimerization activity	GO:0006612//protein targeting to membrane;GO:0008277//regulation of G-protein coupled receptor protein signaling pathway;GO:0018230//peptidyl-L-cysteine S-palmitoylation;GO:0018345//protein palmitoylation;GO:0032230//positive regulation of synaptic transmission, GABAergic;GO:0036462//TRAIL-activated apoptotic signaling pathway;GO:0044873//lipoprotein localization to membrane;GO:0072659//protein l…	--	3	-	44929306	44933984	394	annot_exons	hsa_circ_0002962
novel_circ_037161	5	5	6	10	2	0	0	3	0	0	51.7845	46.2402	72.8969	84.1793	27.5088	0	0	26.1406	0	0	56.522	5.22812	-3.43445	0.00530161	0.978611	ENSG00000181555	SETD2	SET domain containing 2, histone lysine methyltransferase [Source:HGNC Symbol;Acc:HGNC:18420]	Metabolism;Metabolism	Global and overview maps;Amino acid metabolism	ko01100//Metabolic pathways;ko00310//Lysine degradation	K11423;K11423	GO:0005634//nucleus;GO:0005654//nucleoplasm;GO:0005694//chromosome;GO:0031981//nuclear lumen	GO:0005515//protein binding;GO:0008168//methyltransferase activity;GO:0016279//protein-lysine N-methyltransferase activity;GO:0016740//transferase activity;GO:0018024//histone-lysine N-methyltransferase activity;GO:0043014//alpha-tubulin binding;GO:0046872//metal ion binding;GO:0046975//histone methyltransferase activity (H3-K36 specific)	GO:0001525//angiogenesis;GO:0001570//vasculogenesis;GO:0001763//morphogenesis of a branching structure;GO:0001843//neural tube closure;GO:0002376//immune system process;GO:0006281//DNA repair;GO:0006298//mismatch repair;GO:0006325//chromatin organization;GO:0006355//regulation of transcription, DNA-templated;GO:0006368//transcription elongation from RNA polymerase II promoter;GO:0006974//cellular…	--	3	-	47046487	47067118	1211	annot_exons	hsa_circ_0065147
novel_circ_037276	6	3	16	3	2	5	3	0	0	0	62.1414	27.7441	194.392	25.2538	27.5088	21.2506	25.6408	0	0	0	67.408	9.37829	-2.84552	0.0244488	0.978611	ENSG00000173473	SMARCC1	SWI/SNF related, matrix associated, actin dependent regulator of chromatin subfamily c member 1 [Source:HGNC Symbol;Acc:HGNC:11104]	Organismal Systems;Human Diseases	Environmental adaptation;Cancer: specific types	ko04714//Thermogenesis;ko05225//Hepatocellular carcinoma	K11649;K11649	GO:0000776//kinetochore;GO:0000785//chromatin;GO:0001741//XY body;GO:0005634//nucleus;GO:0005654//nucleoplasm;GO:0005737//cytoplasm;GO:0016363//nuclear matrix;GO:0016514//SWI/SNF complex;GO:0016586//RSC complex;GO:0032991//macromolecular complex;GO:0035060//brahma complex;GO:0071564//npBAF complex;GO:0071565//nBAF complex	GO:0003682//chromatin binding;GO:0003713//transcription coactivator activity;GO:0005515//protein binding;GO:0031492//nucleosomal DNA binding;GO:0042393//histone binding;GO:0047485//protein N-terminus binding	GO:0006325//chromatin organization;GO:0006337//nucleosome disassembly;GO:0006338//chromatin remodeling;GO:0006357//regulation of transcription from RNA polymerase II promoter;GO:0007399//nervous system development;GO:0008284//positive regulation of cell proliferation;GO:0008286//insulin receptor signaling pathway;GO:0009887//organ morphogenesis;GO:0030071//regulation of mitotic metaphase/anaphase…	MYB	3	-	47729025	47772936	532	annot_exons	hsa_circ_0005435
novel_circ_037298	0	0	0	0	0	5	2	4	0	2	0	0	0	0	0	21.2506	17.0939	34.8541	0	39.8057	0.001	22.6009	14.4641	0.0277925	0.978611	ENSG00000047849	MAP4	microtubule associated protein 4 [Source:HGNC Symbol;Acc:HGNC:6862]	-	-	-	-	GO:0005737//cytoplasm;GO:0005815//microtubule organizing center;GO:0005856//cytoskeleton;GO:0005874//microtubule;GO:0005875//microtubule associated complex;GO:0005930//axoneme;GO:0030424//axon;GO:0043005//neuron projection;GO:0072686//mitotic spindle	GO:0003723//RNA binding;GO:0005198//structural molecule activity;GO:0005515//protein binding;GO:0008017//microtubule binding;GO:0015631//tubulin binding	GO:0000226//microtubule cytoskeleton organization;GO:0007052//mitotic spindle organization;GO:0031175//neuron projection development;GO:0051012//microtubule sliding;GO:0051294//establishment of spindle orientation;GO:0051301//cell division;GO:1902856//negative regulation of nonmotile primary cilium assembly	--	3	-	47977865	47998879	362	annot_exons	hsa_circ_0005255
novel_circ_037377	19	21	7	2	1	7	4	3	1	0	196.781	194.209	85.0464	16.8359	13.7544	29.7509	34.1877	26.1406	10.3128	0	101.325	20.0784	-2.33528	0.0261311	0.978611	ENSG00000004534	RBM6	RNA binding motif protein 6 [Source:HGNC Symbol;Acc:HGNC:9903]	-	-	-	-	GO:0005634//nucleus	GO:0003676//nucleic acid binding;GO:0003677//DNA binding;GO:0003723//RNA binding;GO:0005515//protein binding	GO:0000398//mRNA splicing, via spliceosome;GO:0006396//RNA processing	--	3	+	49967470	49975392	1439	annot_exons	hsa_circ_0065769
novel_circ_037512	0	5	0	4	3	0	0	0	0	0	0	46.2402	0	33.6717	41.2632	0	0	0	0	0	24.235	0.001	-14.5648	0.0426906	0.978611	ENSG00000163938	GNL3	G protein nucleolar 3 [Source:HGNC Symbol;Acc:HGNC:29931]	Genetic Information Processing	Translation	ko03008//Ribosome biogenesis in eukaryotes	K14538	GO:0005615//extracellular space;GO:0005634//nucleus;GO:0005654//nucleoplasm;GO:0005694//chromosome;GO:0005730//nucleolus;GO:0016020//membrane;GO:0016604//nuclear body;GO:0030496//midbody	GO:0000166//nucleotide binding;GO:0003723//RNA binding;GO:0005515//protein binding;GO:0005525//GTP binding;GO:0048027//mRNA 5'-UTR binding	GO:0008283//cell proliferation;GO:0017145//stem cell division;GO:0019827//stem cell population maintenance;GO:0032206//positive regulation of telomere maintenance;GO:0033235//positive regulation of protein sumoylation;GO:0042127//regulation of cell proliferation;GO:1902895//positive regulation of pri-miRNA transcription from RNA polymerase II promoter;GO:1904816//positive regulation of protein lo…	--	3	+	52687502	52690704	483	annot_exons	novel_circ_037512
novel_circ_037540	3	3	3	2	7	3	0	0	0	0	31.0707	27.7441	36.4485	16.8359	96.2808	12.7504	0	0	0	0	41.676	2.55008	-4.0306	0.00512212	0.978611	ENSG00000163935	SFMBT1	Scm like with four mbt domains 1 [Source:HGNC Symbol;Acc:HGNC:20255]	-	-	-	-	GO:0005634//nucleus;GO:0005654//nucleoplasm	GO:0003682//chromatin binding;GO:0003714//transcription corepressor activity;GO:0005515//protein binding;GO:0042393//histone binding	GO:0006325//chromatin organization;GO:0006355//regulation of transcription, DNA-templated;GO:0007283//spermatogenesis;GO:0030154//cell differentiation;GO:0045892//negative regulation of transcription, DNA-templated;GO:0048635//negative regulation of muscle organ development	--	3	-	52926031	52928341	234	annot_exons	hsa_circ_0066147
novel_circ_037590	0	0	0	0	0	6	0	3	2	2	0	0	0	0	0	25.5008	0	26.1406	20.6256	39.8057	0.001	22.4145	14.4521	0.0265857	0.978611	ENSG00000180376	CCDC66	coiled-coil domain containing 66 [Source:HGNC Symbol;Acc:HGNC:27709]	-	-	-	-	GO:0001750//photoreceptor outer segment;GO:0001917//photoreceptor inner segment;GO:0005737//cytoplasm;GO:0005813//centrosome;GO:0005815//microtubule organizing center;GO:0005829//cytosol;GO:0005856//cytoskeleton;GO:0005874//microtubule;GO:0005929//cilium;GO:0030054//cell junction;GO:0034451//centriolar satellite;GO:0036064//ciliary basal body;GO:0042995//cell projection;GO:0090543//Flemming body	GO:0005515//protein binding;GO:0008017//microtubule binding;GO:0042803//protein homodimerization activity	GO:0001578//microtubule bundle formation;GO:0001895//retina homeostasis;GO:0030030//cell projection organization;GO:0050908//detection of light stimulus involved in visual perception;GO:0060271//cilium morphogenesis;GO:1903564//regulation of protein localization to cilium	--	3	+	56563684	56567053	815	annot_exons	novel_circ_037590
novel_circ_037623	4	3	0	11	3	0	1	2	0	0	41.4276	27.7441	0	92.5973	41.2632	0	8.54694	17.4271	0	0	40.6064	5.1948	-2.96657	0.0435002	0.978611	ENSG00000163946	TASOR	transcription activation suppressor [Source:HGNC Symbol;Acc:HGNC:30314]	-	-	-	-	GO:0000792//heterochromatin;GO:0005634//nucleus;GO:0005654//nucleoplasm;GO:0005694//chromosome	GO:0003682//chromatin binding;GO:0003723//RNA binding;GO:0005515//protein binding	GO:0001701//in utero embryonic development;GO:0008595//anterior/posterior axis specification, embryo;GO:0045814//negative regulation of gene expression, epigenetic;GO:0045869//negative regulation of single stranded viral RNA replication via double stranded DNA intermediate;GO:0060809//mesodermal to mesenchymal transition involved in gastrulation;GO:0090307//mitotic spindle assembly;GO:0090309//po…	--	3	-	56668397	56673725	566	annot_exons	novel_circ_037623
novel_circ_037675	0	0	2	0	0	10	11	8	1	2	0	0	24.299	0	0	42.5013	94.0163	69.7083	10.3128	39.8057	4.85979	51.2689	3.39912	0.0154057	0.978611	ENSG00000163681	SLMAP	sarcolemma associated protein [Source:HGNC Symbol;Acc:HGNC:16643]	-	-	-	-	GO:0005737//cytoplasm;GO:0005790//smooth endoplasmic reticulum;GO:0005815//microtubule organizing center;GO:0005856//cytoskeleton;GO:0005886//plasma membrane;GO:0005887//integral component of plasma membrane;GO:0016020//membrane;GO:0016021//integral component of membrane;GO:0042383//sarcolemma	GO:0005515//protein binding	GO:0006936//muscle contraction;GO:0072659//protein localization to plasma membrane;GO:1900825//regulation of membrane depolarization during cardiac muscle cell action potential;GO:1902305//regulation of sodium ion transmembrane transport	--	3	+	57847197	57858159	357	annot_exons	hsa_circ_0066277
novel_circ_038035	0	0	0	0	0	0	0	5	4	5	0	0	0	0	0	0	0	43.5677	41.2511	99.5144	0.001	36.8666	15.17	0.0138394	0.978611	ENSG00000134077	THUMPD3	THUMP domain containing 3 [Source:HGNC Symbol;Acc:HGNC:24493]	-	-	-	-	GO:0005730//nucleolus;GO:0005829//cytosol	GO:0003723//RNA binding;GO:0005515//protein binding;GO:0008168//methyltransferase activity;GO:0016423//tRNA (guanine) methyltransferase activity;GO:0016740//transferase activity	GO:0030488//tRNA methylation;GO:0032259//methylation	--	3	+	9383199	9384825	537	annot_exons	novel_circ_038035
novel_circ_038076	0	0	0	0	0	8	0	0	5	5	0	0	0	0	0	34.001	0	0	51.5639	99.5144	0.001	37.0159	15.1759	0.0140129	0.978611	ENSG00000134072	CAMK1	calcium/calmodulin dependent protein kinase I [Source:HGNC Symbol;Acc:HGNC:1459]	Environmental Information Processing;Organismal Systems;Organismal Systems;Human Diseases	Signal transduction;Endocrine system;Endocrine system;Cancer: specific types	ko04020//Calcium signaling pathway;ko04921//Oxytocin signaling pathway;ko04925//Aldosterone synthesis and secretion;ko05214//Glioma	K08794;K08794;K08794;K08794	GO:0005634//nucleus;GO:0005737//cytoplasm;GO:0005829//cytosol;GO:0014069//postsynaptic density	GO:0000166//nucleotide binding;GO:0003824//catalytic activity;GO:0004672//protein kinase activity;GO:0004674//protein serine/threonine kinase activity;GO:0004683//calmodulin-dependent protein kinase activity;GO:0004712//protein serine/threonine/tyrosine kinase activity;GO:0005515//protein binding;GO:0005516//calmodulin binding;GO:0005524//ATP binding;GO:0016301//kinase activity;GO:0016740//transf…	GO:0006468//protein phosphorylation;GO:0006913//nucleocytoplasmic transport;GO:0007049//cell cycle;GO:0007165//signal transduction;GO:0007399//nervous system development;GO:0008152//metabolic process;GO:0010976//positive regulation of neuron projection development;GO:0016310//phosphorylation;GO:0018105//peptidyl-serine phosphorylation;GO:0030154//cell differentiation;GO:0032091//negative regulati…	--	3	-	9762914	9763213	214	annot_exons	novel_circ_038076
novel_circ_038220	0	0	0	0	0	14	3	3	0	0	0	0	0	0	0	59.5018	25.6408	26.1406	0	0	0.001	22.2566	14.4419	0.0412768	0.978611	ENSG00000138777	PPA2	inorganic pyrophosphatase 2 [Source:HGNC Symbol;Acc:HGNC:28883]	Metabolism	Energy metabolism	ko00190//Oxidative phosphorylation	K01507	GO:0005737//cytoplasm;GO:0005739//mitochondrion;GO:0005759//mitochondrial matrix;GO:0005829//cytosol	GO:0000287//magnesium ion binding;GO:0004427//inorganic diphosphatase activity;GO:0004722//protein serine/threonine phosphatase activity;GO:0005515//protein binding;GO:0016787//hydrolase activity;GO:0046872//metal ion binding	GO:0006470//protein dephosphorylation;GO:0006796//phosphate-containing compound metabolic process;GO:0051881//regulation of mitochondrial membrane potential;GO:0071344//diphosphate metabolic process	--	4	-	105456248	105456745	109	annot_exons	novel_circ_038220
novel_circ_038268	0	0	0	0	0	13	5	5	4	0	0	0	0	0	0	55.2517	42.7347	43.5677	41.2511	0	0.001	36.561	15.158	0.00187742	0.978611	ENSG00000138801	PAPSS1	3'-phosphoadenosine 5'-phosphosulfate synthase 1 [Source:HGNC Symbol;Acc:HGNC:8603]	Metabolism;Metabolism;Metabolism;Metabolism	Global and overview maps;Nucleotide metabolism;Metabolism of other amino acids;Energy metabolism	ko01100//Metabolic pathways;ko00230//Purine metabolism;ko00450//Selenocompound metabolism;ko00920//Sulfur metabolism	K13811;K13811;K13811;K13811	GO:0005829//cytosol	GO:0000166//nucleotide binding;GO:0003824//catalytic activity;GO:0004020//adenylylsulfate kinase activity;GO:0004781//sulfate adenylyltransferase (ATP) activity;GO:0005524//ATP binding;GO:0016301//kinase activity;GO:0016740//transferase activity;GO:0016779//nucleotidyltransferase activity;GO:0042803//protein homodimerization activity	GO:0000103//sulfate assimilation;GO:0001501//skeletal system development;GO:0008152//metabolic process;GO:0016310//phosphorylation;GO:0050428//3'-phosphoadenosine 5'-phosphosulfate biosynthetic process	--	4	-	107644802	107660072	837	annot_exons	novel_circ_038268
novel_circ_038529	0	0	0	0	0	0	0	13	8	0	0	0	0	0	0	0	0	113.276	82.5023	0	0.001	39.1556	15.2569	0.0260428	0.978611	ENSG00000261083	-	-	-	-	-	-	-	-	-	-	4	-	124500896	124556510	1588	annot_exons	novel_circ_038529
novel_circ_038798	7	7	0	2	6	3	2	0	0	0	72.4983	64.7363	0	16.8359	82.5264	12.7504	17.0939	0	0	0	47.3194	5.96885	-2.98691	0.032545	0.978611	ENSG00000120519	SLC10A7	solute carrier family 10 member 7 [Source:HGNC Symbol;Acc:HGNC:23088]	-	-	-	-	GO:0000139//Golgi membrane;GO:0005783//endoplasmic reticulum;GO:0005789//endoplasmic reticulum membrane;GO:0005794//Golgi apparatus;GO:0005797//Golgi medial cisterna;GO:0005801//cis-Golgi network;GO:0005802//trans-Golgi network;GO:0005886//plasma membrane;GO:0016020//membrane;GO:0016021//integral component of membrane;GO:0031226//intrinsic component of plasma membrane	GO:0015125//bile acid transmembrane transporter activity;GO:0015293//symporter activity	GO:0006811//ion transport;GO:0006814//sodium ion transport;GO:0006874//cellular calcium ion homeostasis;GO:0015721//bile acid and bile salt transport;GO:0030210//heparin biosynthetic process;GO:0034436//glycoprotein transport;GO:0048193//Golgi vesicle transport;GO:0055085//transmembrane transport;GO:0060348//bone development	--	4	-	146305926	146308975	3050	exon_intron	novel_circ_038798
novel_circ_039050	0	0	0	0	0	0	2	8	3	0	0	0	0	0	0	0	17.0939	69.7083	30.9384	0	0.001	23.5481	14.5233	0.0450837	0.978611	ENSG00000118564	FBXL5	F-box and leucine rich repeat protein 5 [Source:HGNC Symbol;Acc:HGNC:13602]	-	-	-	-	GO:0000151//ubiquitin ligase complex;GO:0005737//cytoplasm;GO:0005829//cytosol;GO:0019005//SCF ubiquitin ligase complex;GO:0048471//perinuclear region of cytoplasm	GO:0004842//ubiquitin-protein transferase activity;GO:0005506//iron ion binding;GO:0005515//protein binding;GO:0046872//metal ion binding	GO:0016567//protein ubiquitination;GO:0031146//SCF-dependent proteasomal ubiquitin-dependent protein catabolic process;GO:0055072//iron ion homeostasis;GO:1903364//positive regulation of cellular protein catabolic process	--	4	-	15612266	15644708	2019	annot_exons	hsa_circ_0069226
novel_circ_039059	0	0	0	0	0	15	4	0	0	2	0	0	0	0	0	63.7519	34.1877	0	0	39.8057	0.001	27.5491	14.7497	0.0281003	0.978611	ENSG00000118564	FBXL5	F-box and leucine rich repeat protein 5 [Source:HGNC Symbol;Acc:HGNC:13602]	-	-	-	-	GO:0000151//ubiquitin ligase complex;GO:0005737//cytoplasm;GO:0005829//cytosol;GO:0019005//SCF ubiquitin ligase complex;GO:0048471//perinuclear region of cytoplasm	GO:0004842//ubiquitin-protein transferase activity;GO:0005506//iron ion binding;GO:0005515//protein binding;GO:0046872//metal ion binding	GO:0016567//protein ubiquitination;GO:0031146//SCF-dependent proteasomal ubiquitin-dependent protein catabolic process;GO:0055072//iron ion homeostasis;GO:1903364//positive regulation of cellular protein catabolic process	--	4	-	15630666	15644708	912	annot_exons	novel_circ_039059
novel_circ_039129	0	0	0	0	0	8	4	4	0	0	0	0	0	0	0	34.001	34.1877	34.8541	0	0	0.001	20.6086	14.331	0.0486918	0.978611	ENSG00000109466	KLHL2	kelch like family member 2 [Source:HGNC Symbol;Acc:HGNC:6353]	-	-	-	-	GO:0001726//ruffle;GO:0005737//cytoplasm;GO:0005829//cytosol;GO:0005856//cytoskeleton;GO:0015629//actin cytoskeleton;GO:0016020//membrane;GO:0016021//integral component of membrane;GO:0030027//lamellipodium;GO:0031463//Cul3-RING ubiquitin ligase complex;GO:0042995//cell projection	GO:0003779//actin binding;GO:0005515//protein binding;GO:0042802//identical protein binding	GO:0016567//protein ubiquitination	--	4	+	165294359	165299656	377	annot_exons	hsa_circ_0071384
novel_circ_039153	0	0	0	0	0	8	0	0	3	4	0	0	0	0	0	34.001	0	0	30.9384	79.6115	0.001	28.9102	14.8193	0.0308374	0.978611	ENSG00000137628	DDX60	DExD/H-box helicase 60 [Source:HGNC Symbol;Acc:HGNC:25942]	-	-	-	-	GO:0005737//cytoplasm;GO:0005829//cytosol;GO:0045111//intermediate filament cytoskeleton	GO:0000166//nucleotide binding;GO:0003676//nucleic acid binding;GO:0003690//double-stranded DNA binding;GO:0003723//RNA binding;GO:0003724//RNA helicase activity;GO:0003725//double-stranded RNA binding;GO:0003727//single-stranded RNA binding;GO:0004386//helicase activity;GO:0005515//protein binding;GO:0005524//ATP binding;GO:0016787//hydrolase activity;GO:0016887//ATPase activity	GO:0002376//immune system process;GO:0009615//response to virus;GO:0045087//innate immune response;GO:0051607//defense response to virus;GO:1900245//positive regulation of MDA-5 signaling pathway;GO:1900246//positive regulation of RIG-I signaling pathway	--	4	-	168220655	168225676	506	annot_exons	novel_circ_039153
novel_circ_039272	0	0	0	0	0	0	0	2	4	10	0	0	0	0	0	0	0	17.4271	41.2511	199.029	0.001	51.5414	15.6534	0.0115103	0.978611	ENSG00000164118	CEP44	centrosomal protein 44 [Source:HGNC Symbol;Acc:HGNC:29356]	-	-	-	-	GO:0000922//spindle pole;GO:0005737//cytoplasm;GO:0005813//centrosome;GO:0005814//centriole;GO:0005815//microtubule organizing center;GO:0005856//cytoskeleton;GO:0030496//midbody	GO:0005515//protein binding;GO:0008017//microtubule binding	GO:0007098//centrosome cycle;GO:0007099//centriole replication;GO:0010457//centriole-centriole cohesion	--	4	+	174297966	174316290	1235	annot_exons	hsa_circ_0071457
novel_circ_039288	0	0	0	0	0	2	0	6	3	2	0	0	0	0	0	8.50026	0	52.2812	30.9384	39.8057	0.001	26.3051	14.6831	0.0204515	0.978611	ENSG00000150630	VEGFC	vascular endothelial growth factor C [Source:HGNC Symbol;Acc:HGNC:12682]	Human Diseases;Environmental Information Processing;Environmental Information Processing;Environmental Information Processing;Environmental Information Processing;Environmental Information Processing;Cellular Processes;Organismal Systems;Environmental Information Processing;Human Diseases	Cancer: overview;Signal transduction;Signal transduction;Signal transduction;Signal transduction;Signal transduction;Cellular community - eukaryotes;Endocrine system;Signal transduction;Endocrine and metabolic disease	ko05200//Pathways in cancer;ko04151//PI3K-Akt signaling pathway;ko04020//Calcium signaling pathway;ko04010//MAPK signaling pathway;ko04014//Ras signaling pathway;ko04015//Rap1 signaling pathway;ko04510//Focal adhesion;ko04926//Relaxin signaling pathway;ko04668//TNF signaling pathway;ko04933//AGE-RAGE signaling pathway in diabetic complications	K05449;K05449;K05449;K05449;K05449;K05449;K05449;K05449;K05449;K05449	GO:0005576//extracellular region;GO:0005615//extracellular space;GO:0016020//membrane;GO:0031093//platelet alpha granule lumen	GO:0005172//vascular endothelial growth factor receptor binding;GO:0005515//protein binding;GO:0008083//growth factor activity;GO:0042056//chemoattractant activity;GO:0043185//vascular endothelial growth factor receptor 3 binding	GO:0001525//angiogenesis;GO:0001666//response to hypoxia;GO:0001934//positive regulation of protein phosphorylation;GO:0001938//positive regulation of endothelial cell proliferation;GO:0002040//sprouting angiogenesis;GO:0002052//positive regulation of neuroblast proliferation;GO:0006929//substrate-dependent cell migration;GO:0007165//signal transduction;GO:0008284//positive regulation of cell pro…	--	4	-	176711499	176729746	557	annot_exons	hsa_circ_0004496
novel_circ_039400	0	0	0	0	0	26	5	12	2	0	0	0	0	0	0	110.503	42.7347	104.562	20.6256	0	0.001	55.6852	15.765	0.000921448	0.978611	ENSG00000154553	PDLIM3	PDZ and LIM domain 3 [Source:HGNC Symbol;Acc:HGNC:20767]	-	-	-	-	GO:0001725//stress fiber;GO:0005737//cytoplasm;GO:0005829//cytosol;GO:0005912//adherens junction;GO:0030018//Z disc;GO:0031941//filamentous actin	GO:0003779//actin binding;GO:0005515//protein binding;GO:0046872//metal ion binding;GO:0051371//muscle alpha-actinin binding	GO:0007507//heart development;GO:0030036//actin cytoskeleton organization;GO:0061061//muscle structure development	--	4	-	185523362	185525171	237	annot_exons	novel_circ_039400
novel_circ_039559	0	0	0	0	0	0	2	7	3	3	0	0	0	0	0	0	17.0939	60.9947	30.9384	59.7086	0.001	33.7471	15.0425	0.00671548	0.978611	ENSG00000053900	ANAPC4	anaphase promoting complex subunit 4 [Source:HGNC Symbol;Acc:HGNC:19990]	Human Diseases;Genetic Information Processing;Cellular Processes;Cellular Processes;Organismal Systems	Infectious disease: viral;Folding, sorting and degradation;Cell growth and death;Cell growth and death;Endocrine system	ko05166//Human T-cell leukemia virus 1 infection;ko04120//Ubiquitin mediated proteolysis;ko04114//Oocyte meiosis;ko04110//Cell cycle;ko04914//Progesterone-mediated oocyte maturation	K03351;K03351;K03351;K03351;K03351	GO:0005634//nucleus;GO:0005654//nucleoplasm;GO:0005680//anaphase-promoting complex;GO:0005829//cytosol;GO:0034399//nuclear periphery	GO:0004842//ubiquitin-protein transferase activity;GO:0005515//protein binding;GO:0019903//protein phosphatase binding	GO:0007049//cell cycle;GO:0007346//regulation of mitotic cell cycle;GO:0016567//protein ubiquitination;GO:0030071//regulation of mitotic metaphase/anaphase transition;GO:0031145//anaphase-promoting complex-dependent proteasomal ubiquitin-dependent protein catabolic process;GO:0045842//positive regulation of mitotic metaphase/anaphase transition;GO:0051301//cell division;GO:0051445//regulation of …	--	4	+	25383261	25391015	470	annot_exons	novel_circ_039559
novel_circ_039682	0	0	0	0	0	5	0	9	3	0	0	0	0	0	0	21.2506	0	78.4218	30.9384	0	0.001	26.1222	14.673	0.0333885	0.978611	ENSG00000159788	RGS12	regulator of G protein signaling 12 [Source:HGNC Symbol;Acc:HGNC:9994]	-	-	-	-	GO:0000794//condensed nuclear chromosome;GO:0005634//nucleus;GO:0005654//nucleoplasm;GO:0005730//nucleolus;GO:0005737//cytoplasm;GO:0005829//cytosol;GO:0005886//plasma membrane;GO:0016363//nuclear matrix;GO:0030054//cell junction;GO:0030425//dendrite;GO:0042995//cell projection;GO:0045202//synapse	GO:0003924//GTPase activity;GO:0005096//GTPase activator activity;GO:0005515//protein binding;GO:0030695//GTPase regulator activity	GO:0007165//signal transduction;GO:0007186//G-protein coupled receptor signaling pathway;GO:0008277//regulation of G-protein coupled receptor protein signaling pathway;GO:0009968//negative regulation of signal transduction;GO:0050790//regulation of catalytic activity	--	4	+	3316070	3318051	1982	one_exon	hsa_circ_0002429
novel_circ_039843	0	0	0	0	0	5	8	4	0	0	0	0	0	0	0	21.2506	68.3755	34.8541	0	0	0.001	24.8961	14.6036	0.0332303	0.978611	ENSG00000121892	PDS5A	PDS5 cohesin associated factor A [Source:HGNC Symbol;Acc:HGNC:29088]	-	-	-	-	GO:0000775//chromosome, centromeric region;GO:0000785//chromatin;GO:0005634//nucleus;GO:0005654//nucleoplasm;GO:0005694//chromosome;GO:0005829//cytosol;GO:0005886//plasma membrane	GO:0005515//protein binding	GO:0006281//DNA repair;GO:0007049//cell cycle;GO:0007064//mitotic sister chromatid cohesion;GO:0008156//negative regulation of DNA replication;GO:0051301//cell division	--	4	-	39904040	39925933	956	annot_exons	novel_circ_039843
novel_circ_039887	0	0	0	0	0	0	6	4	3	0	0	0	0	0	0	0	51.2816	34.8541	30.9384	0	0.001	23.4148	14.5151	0.0394687	0.978611	ENSG00000179299	NSUN7	NOP2/Sun RNA methyltransferase family member 7 [Source:HGNC Symbol;Acc:HGNC:25857]	-	-	-	-	-	GO:0003723//RNA binding;GO:0008168//methyltransferase activity;GO:0016740//transferase activity	GO:0032259//methylation	--	4	+	40761171	40798904	1329	annot_exons	novel_circ_039887
novel_circ_040324	6	0	2	3	5	0	0	0	0	0	62.1414	0	24.299	25.2538	68.772	0	0	0	0	0	36.0932	0.001	-15.1394	0.00417949	0.978611	ENSG00000173542	MOB1B	MOB kinase activator 1B [Source:HGNC Symbol;Acc:HGNC:29801]	Environmental Information Processing;Environmental Information Processing	Signal transduction;Signal transduction	ko04390//Hippo signaling pathway;ko04392//Hippo signaling pathway - multiple species	K06685;K06685	GO:0005634//nucleus;GO:0005654//nucleoplasm;GO:0005730//nucleolus;GO:0005737//cytoplasm;GO:0005829//cytosol;GO:0070062//extracellular exosome	GO:0005515//protein binding;GO:0019209//kinase activator activity;GO:0019900//kinase binding;GO:0030295//protein kinase activator activity;GO:0046872//metal ion binding	GO:0001934//positive regulation of protein phosphorylation;GO:0007165//signal transduction;GO:0031952//regulation of protein autophosphorylation;GO:0032147//activation of protein kinase activity;GO:0033674//positive regulation of kinase activity;GO:0035329//hippo signaling	--	4	+	70950700	70959040	279	annot_exons	novel_circ_040324
novel_circ_040409	3	3	2	2	0	0	0	0	0	0	31.0707	27.7441	24.299	16.8359	0	0	0	0	0	0	19.9899	0.001	-14.287	0.0340688	0.978611	ENSG00000138768	USO1	USO1 vesicle transport factor [Source:HGNC Symbol;Acc:HGNC:30904]	-	-	-	-	GO:0000139//Golgi membrane;GO:0001650//fibrillar center;GO:0005737//cytoplasm;GO:0005783//endoplasmic reticulum;GO:0005794//Golgi apparatus;GO:0005795//Golgi stack;GO:0005815//microtubule organizing center;GO:0005829//cytosol;GO:0012507//ER to Golgi transport vesicle membrane;GO:0016020//membrane;GO:0030133//transport vesicle;GO:0048471//perinuclear region of cytoplasm	GO:0003723//RNA binding;GO:0005515//protein binding;GO:0045296//cadherin binding	GO:0006886//intracellular protein transport;GO:0006888//ER to Golgi vesicle-mediated transport;GO:0007030//Golgi organization;GO:0007264//small GTPase mediated signal transduction;GO:0015031//protein transport;GO:0016192//vesicle-mediated transport;GO:0032252//secretory granule localization;GO:0045056//transcytosis;GO:0048211//Golgi vesicle docking;GO:0048280//vesicle fusion with Golgi apparatus;…	--	4	+	75774676	75790797	685	annot_exons	hsa_circ_0006295
novel_circ_040474	5	5	3	0	0	0	0	0	0	0	51.7845	46.2402	36.4485	0	0	0	0	0	0	0	26.8946	0.001	-14.715	0.0269792	0.978611	ENSG00000138767	CNOT6L	CCR4-NOT transcription complex subunit 6 like [Source:HGNC Symbol;Acc:HGNC:18042]	Genetic Information Processing	Folding, sorting and degradation	ko03018//RNA degradation	K12603	GO:0005634//nucleus;GO:0005737//cytoplasm;GO:0005829//cytosol;GO:0030014//CCR4-NOT complex	GO:0000175//3'-5'-exoribonuclease activity;GO:0003824//catalytic activity;GO:0004518//nuclease activity;GO:0004527//exonuclease activity;GO:0004535//poly(A)-specific ribonuclease activity;GO:0005515//protein binding;GO:0016787//hydrolase activity;GO:0046872//metal ion binding	GO:0000288//nuclear-transcribed mRNA catabolic process, deadenylation-dependent decay;GO:0000289//nuclear-transcribed mRNA poly(A) tail shortening;GO:0006397//mRNA processing;GO:0006417//regulation of translation;GO:0008284//positive regulation of cell proliferation;GO:0010606//positive regulation of cytoplasmic mRNA processing body assembly;GO:0031047//gene silencing by RNA;GO:0061157//mRNA dest…	--	4	-	77742141	77776392	909	annot_exons	novel_circ_040474
novel_circ_040804	0	0	0	0	1	6	4	6	2	0	0	0	0	0	13.7544	25.5008	34.1877	52.2812	20.6256	0	2.75088	26.5191	3.26906	0.0333672	0.978611	ENSG00000118762	PKD2	polycystin 2, transient receptor potential cation channel [Source:HGNC Symbol;Acc:HGNC:9009]	-	-	-	-	GO:0002133//polycystin complex;GO:0005737//cytoplasm;GO:0005783//endoplasmic reticulum;GO:0005789//endoplasmic reticulum membrane;GO:0005794//Golgi apparatus;GO:0005829//cytosol;GO:0005886//plasma membrane;GO:0005887//integral component of plasma membrane;GO:0005911//cell-cell junction;GO:0005929//cilium;GO:0009925//basal plasma membrane;GO:0016020//membrane;GO:0016021//integral component of memb…	GO:0005102//receptor binding;GO:0005244//voltage-gated ion channel activity;GO:0005245//voltage-gated calcium channel activity;GO:0005248//voltage-gated sodium channel activity;GO:0005249//voltage-gated potassium channel activity;GO:0005261//cation channel activity;GO:0005262//calcium channel activity;GO:0005267//potassium channel activity;GO:0005509//calcium ion binding;GO:0005515//protein bindi…	GO:0001658//branching involved in ureteric bud morphogenesis;GO:0001822//kidney development;GO:0001889//liver development;GO:0001892//embryonic placenta development;GO:0001947//heart looping;GO:0003127//detection of nodal flow;GO:0006811//ion transport;GO:0006813//potassium ion transport;GO:0006816//calcium ion transport;GO:0006874//cellular calcium ion homeostasis;GO:0007204//positive regulation…	--	4	+	88038251	88052158	873	annot_exons	hsa_circ_0004929
novel_circ_040945	4	4	1	0	2	0	0	0	0	0	41.4276	36.9922	12.1495	0	27.5088	0	0	0	0	0	23.6156	0.001	-14.5275	0.0229542	0.978611	ENSG00000163116	STPG2	sperm tail PG-rich repeat containing 2 [Source:HGNC Symbol;Acc:HGNC:28712]	-	-	-	-	-	-	-	--	4	-	98105953	98134459	503	annot_exons	novel_circ_040945
novel_circ_041038	0	2	5	7	4	0	0	0	0	0	0	18.4961	60.7474	58.9255	55.0176	0	0	0	0	0	38.6373	0.001	-15.2377	0.0032921	0.978611	ENSG00000151422	FER	FER tyrosine kinase [Source:HGNC Symbol;Acc:HGNC:3655]	Cellular Processes	Cellular community - eukaryotes	ko04520//Adherens junction	K08889	GO:0000785//chromatin;GO:0005634//nucleus;GO:0005737//cytoplasm;GO:0005829//cytosol;GO:0005856//cytoskeleton;GO:0005886//plasma membrane;GO:0005938//cell cortex;GO:0015629//actin cytoskeleton;GO:0015630//microtubule cytoskeleton;GO:0016020//membrane;GO:0030027//lamellipodium;GO:0030054//cell junction;GO:0031234//extrinsic component of cytoplasmic side of plasma membrane;GO:0042995//cell projection	GO:0000166//nucleotide binding;GO:0003779//actin binding;GO:0004672//protein kinase activity;GO:0004712//protein serine/threonine/tyrosine kinase activity;GO:0004713//protein tyrosine kinase activity;GO:0004715//non-membrane spanning protein tyrosine kinase activity;GO:0005102//receptor binding;GO:0005154//epidermal growth factor receptor binding;GO:0005515//protein binding;GO:0005524//ATP bindin…	GO:0000226//microtubule cytoskeleton organization;GO:0001932//regulation of protein phosphorylation;GO:0006468//protein phosphorylation;GO:0006935//chemotaxis;GO:0007155//cell adhesion;GO:0007165//signal transduction;GO:0007169//transmembrane receptor protein tyrosine kinase signaling pathway;GO:0007260//tyrosine phosphorylation of STAT protein;GO:0008283//cell proliferation;GO:0008284//positive …	--	5	+	108867767	108898132	1050	exon_intron	novel_circ_041038
novel_circ_041112	6	5	4	3	2	3	0	0	0	0	62.1414	46.2402	48.5979	25.2538	27.5088	12.7504	0	0	0	0	41.9484	2.55008	-4.04	0.00200576	0.978611	ENSG00000129595	EPB41L4A	erythrocyte membrane protein band 4.1 like 4A [Source:HGNC Symbol;Acc:HGNC:13278]	-	-	-	-	GO:0005575//cellular_component;GO:0005737//cytoplasm;GO:0005856//cytoskeleton	GO:0003674//molecular_function;GO:0008092//cytoskeletal protein binding	GO:0008150//biological_process;GO:0031032//actomyosin structure organization	--	5	-	112275326	112307490	236	annot_exons	novel_circ_041112
novel_circ_041215	4	4	11	0	4	0	0	1	1	1	41.4276	36.9922	133.644	0	55.0176	0	0	8.71353	10.3128	19.9029	53.4163	7.78584	-2.77836	0.0330253	0.978611	ENSG00000172869	DMXL1	Dmx like 1 [Source:HGNC Symbol;Acc:HGNC:2937]	Cellular Processes	Transport and catabolism	ko04142//Lysosome	K24155	GO:0043291//RAVE complex	GO:0005515//protein binding	GO:0007035//vacuolar acidification	--	5	+	119110151	119121139	738	annot_exons	hsa_circ_0073660
novel_circ_041438	0	0	0	0	0	0	4	4	5	0	0	0	0	0	0	0	34.1877	34.8541	51.5639	0	0.001	24.1212	14.558	0.0382849	0.978611	ENSG00000072364	AFF4	AF4/FMR2 family member 4 [Source:HGNC Symbol;Acc:HGNC:17869]	-	-	-	-	GO:0001650//fibrillar center;GO:0005634//nucleus;GO:0005654//nucleoplasm;GO:0008023//transcription elongation factor complex;GO:0032783//ELL-EAF complex;GO:0035327//transcriptionally active chromatin	GO:0005515//protein binding	GO:0007286//spermatid development;GO:0010468//regulation of gene expression	AF-4	5	-	132889079	132897240	1690	annot_exons	novel_circ_041438
novel_circ_041698	0	0	0	0	0	0	20	1	22	18	0	0	0	0	0	0	170.939	8.71353	226.881	358.252	0.001	152.957	17.2228	0.000217342	0.978611	ENSG00000015479	MATR3	matrin 3 [Source:HGNC Symbol;Acc:HGNC:6912]	Human Diseases	Neurodegenerative disease	ko05014//Amyotrophic lateral sclerosis	K13213	GO:0005634//nucleus;GO:0005637//nuclear inner membrane;GO:0016020//membrane;GO:0016363//nuclear matrix	GO:0003676//nucleic acid binding;GO:0003723//RNA binding;GO:0005198//structural molecule activity;GO:0005515//protein binding;GO:0008270//zinc ion binding;GO:0035198//miRNA binding;GO:0042802//identical protein binding;GO:0046872//metal ion binding	GO:0002218//activation of innate immune response;GO:0002376//immune system process;GO:0003170//heart valve development;GO:0003281//ventricular septum development;GO:0010608//posttranscriptional regulation of gene expression;GO:0045087//innate immune response	--	5	+	139318908	139319501	294	annot_exons	novel_circ_041698
novel_circ_041703	8	8	11	1	13	0	1	6	3	0	82.8552	73.9843	133.644	8.41793	178.807	0	8.54694	52.2812	30.9384	0	95.5418	18.3533	-2.38009	0.0303605	0.978611	ENSG00000131508	UBE2D2	ubiquitin conjugating enzyme E2 D2 [Source:HGNC Symbol;Acc:HGNC:12475]	Human Diseases;Genetic Information Processing;Genetic Information Processing	Infectious disease: bacterial;Folding, sorting and degradation;Folding, sorting and degradation	ko05131//Shigellosis;ko04141//Protein processing in endoplasmic reticulum;ko04120//Ubiquitin mediated proteolysis	K06689;K06689;K06689	GO:0000151//ubiquitin ligase complex;GO:0005634//nucleus;GO:0005654//nucleoplasm;GO:0005829//cytosol;GO:0032991//macromolecular complex;GO:0070062//extracellular exosome	GO:0000166//nucleotide binding;GO:0004842//ubiquitin-protein transferase activity;GO:0005515//protein binding;GO:0005524//ATP binding;GO:0016740//transferase activity;GO:0019787//ubiquitin-like protein transferase activity;GO:0061630//ubiquitin protein ligase activity;GO:0061631//ubiquitin conjugating enzyme activity	GO:0000209//protein polyubiquitination;GO:0006464//cellular protein modification process;GO:0006511//ubiquitin-dependent protein catabolic process;GO:0016567//protein ubiquitination;GO:0032446//protein modification by small protein conjugation;GO:0051865//protein autoubiquitination;GO:0070936//protein K48-linked ubiquitination	--	5	+	139600372	139623461	374	annot_exons	hsa_circ_0004503
novel_circ_041841	6	3	0	10	0	2	0	0	0	0	62.1414	27.7441	0	84.1793	0	8.50026	0	0	0	0	34.813	1.70005	-4.35597	0.0367081	0.978611	ENSG00000186314	PRELID2	PRELI domain containing 2 [Source:HGNC Symbol;Acc:HGNC:28306]	-	-	-	-	GO:0005758//mitochondrial intermembrane space	GO:1990050//phosphatidic acid transporter activity	GO:0015914//phospholipid transport	--	5	-	145438072	145473315	34182	exon_intron	novel_circ_041841
novel_circ_042047	0	0	0	0	0	0	5	4	0	2	0	0	0	0	0	0	42.7347	34.8541	0	39.8057	0.001	23.4789	14.5191	0.0476504	0.978611	ENSG00000155508	CNOT8	CCR4-NOT transcription complex subunit 8 [Source:HGNC Symbol;Acc:HGNC:9207]	Genetic Information Processing	Folding, sorting and degradation	ko03018//RNA degradation	K12581	GO:0000932//cytoplasmic mRNA processing body;GO:0005634//nucleus;GO:0005737//cytoplasm;GO:0005829//cytosol;GO:0030014//CCR4-NOT complex;GO:0030015//CCR4-NOT core complex	GO:0000175//3'-5'-exoribonuclease activity;GO:0003676//nucleic acid binding;GO:0003723//RNA binding;GO:0004518//nuclease activity;GO:0004527//exonuclease activity;GO:0004535//poly(A)-specific ribonuclease activity;GO:0005515//protein binding;GO:0016787//hydrolase activity;GO:0046872//metal ion binding	GO:0000289//nuclear-transcribed mRNA poly(A) tail shortening;GO:0006351//transcription, DNA-templated;GO:0006402//mRNA catabolic process;GO:0006417//regulation of translation;GO:0008284//positive regulation of cell proliferation;GO:0031047//gene silencing by RNA;GO:0035195//gene silencing by miRNA;GO:0043928//exonucleolytic nuclear-transcribed mRNA catabolic process involved in deadenylation-depe…	--	5	+	154871730	154872651	256	annot_exons	novel_circ_042047
novel_circ_042136	0	0	0	0	0	27	4	0	0	3	0	0	0	0	0	114.753	34.1877	0	0	59.7086	0.001	41.73	15.3488	0.00932819	0.978611	ENSG00000145864	GABRB2	gamma-aminobutyric acid type A receptor subunit beta2 [Source:HGNC Symbol;Acc:HGNC:4082]	Environmental Information Processing;Organismal Systems;Organismal Systems;Human Diseases;Organismal Systems;Human Diseases	Signaling molecules and interaction;Nervous system;Nervous system;Substance dependence;Nervous system;Substance dependence	ko04080//Neuroactive ligand-receptor interaction;ko04723//Retrograde endocannabinoid signaling;ko04726//Serotonergic synapse;ko05032//Morphine addiction;ko04727//GABAergic synapse;ko05033//Nicotine addiction	K05181;K05181;K05181;K05181;K05181;K05181	GO:0005829//cytosol;GO:0005886//plasma membrane;GO:0005887//integral component of plasma membrane;GO:0016020//membrane;GO:0016021//integral component of membrane;GO:0030054//cell junction;GO:0030659//cytoplasmic vesicle membrane;GO:0031410//cytoplasmic vesicle;GO:0034707//chloride channel complex;GO:0043005//neuron projection;GO:0045202//synapse;GO:0045211//postsynaptic membrane;GO:0070062//extra…	GO:0004888//transmembrane signaling receptor activity;GO:0004890//GABA-A receptor activity;GO:0005216//ion channel activity;GO:0005230//extracellular ligand-gated ion channel activity;GO:0005237//inhibitory extracellular ligand-gated ion channel activity;GO:0005254//chloride channel activity;GO:0016917//GABA receptor activity;GO:0022851//GABA-gated chloride ion channel activity;GO:0030594//neurot…	GO:0006811//ion transport;GO:0006821//chloride transport;GO:0007165//signal transduction;GO:0007214//gamma-aminobutyric acid signaling pathway;GO:0007267//cell-cell signaling;GO:0007268//synaptic transmission;GO:0007605//sensory perception of sound;GO:0034220//ion transmembrane transport;GO:0042391//regulation of membrane potential;GO:0043523//regulation of neuron apoptotic process;GO:0043524//ne…	--	5	-	161330883	161336769	536	annot_exons	novel_circ_042136
novel_circ_042284	9	3	9	3	4	0	0	0	4	0	93.2121	27.7441	109.345	25.2538	55.0176	0	0	0	41.2511	0	62.1146	8.25023	-2.91243	0.0215769	0.978611	ENSG00000113719	ERGIC1	endoplasmic reticulum-golgi intermediate compartment 1 [Source:HGNC Symbol;Acc:HGNC:29205]	-	-	-	-	GO:0000139//Golgi membrane;GO:0005654//nucleoplasm;GO:0005783//endoplasmic reticulum;GO:0005789//endoplasmic reticulum membrane;GO:0005793//endoplasmic reticulum-Golgi intermediate compartment;GO:0005794//Golgi apparatus;GO:0016020//membrane;GO:0016021//integral component of membrane;GO:0030134//ER to Golgi transport vesicle;GO:0030173//integral component of Golgi membrane;GO:0030176//integral co…	GO:0005515//protein binding	GO:0006888//ER to Golgi vesicle-mediated transport;GO:0006890//retrograde vesicle-mediated transport, Golgi to ER;GO:0016192//vesicle-mediated transport	--	5	+	172932436	172935310	224	annot_exons	hsa_circ_0004004
novel_circ_042472	0	0	4	43	33	0	5	0	0	0	0	0	48.5979	361.971	453.895	0	42.7347	0	0	0	172.893	8.54694	-4.33833	0.0252312	0.978611	ENSG00000183666	-	-	-	-	-	-	-	-	-	-	5	+	21491321	21495182	273	annot_exons	hsa_circ_0072023
novel_circ_042565	0	0	0	0	0	0	30	0	0	0	0	0	0	0	0	0	256.408	0	0	0	0.001	51.2816	15.6462	0.0467253	0.978611	ENSG00000215158	-	-	-	-	-	-	-	-	-	-	5	-	34179013	34182867	273	annot_exons	novel_circ_042565
novel_circ_042952	2	0	2	1	5	0	0	0	0	0	20.7138	0	24.299	8.41793	68.772	0	0	0	0	0	24.4405	0.001	-14.577	0.0305315	0.978611	ENSG00000039123	MTREX	Mtr4 exosome RNA helicase [Source:HGNC Symbol;Acc:HGNC:18734]	Genetic Information Processing	Folding, sorting and degradation	ko03018//RNA degradation	K12598	GO:0000176//nuclear exosome (RNase complex);GO:0000178//exosome (RNase complex);GO:0005634//nucleus;GO:0005654//nucleoplasm;GO:0005681//spliceosomal complex;GO:0005730//nucleolus;GO:0016607//nuclear speck;GO:0031499//TRAMP complex;GO:0071013//catalytic step 2 spliceosome	GO:0000166//nucleotide binding;GO:0003676//nucleic acid binding;GO:0003723//RNA binding;GO:0003724//RNA helicase activity;GO:0004386//helicase activity;GO:0005515//protein binding;GO:0005524//ATP binding;GO:0016787//hydrolase activity;GO:0016887//ATPase activity	GO:0000398//mRNA splicing, via spliceosome;GO:0000460//maturation of 5.8S rRNA;GO:0006364//rRNA processing;GO:0006397//mRNA processing;GO:0006401//RNA catabolic process;GO:0006974//cellular response to DNA damage stimulus;GO:0008380//RNA splicing;GO:0016076//snRNA catabolic process	--	5	+	55327716	55328811	176	annot_exons	hsa_circ_0002057
novel_circ_042998	6	10	6	8	2	0	3	0	3	0	62.1414	92.4804	72.8969	67.3435	27.5088	0	25.6408	0	30.9384	0	64.4742	11.3158	-2.51038	0.0167125	0.978611	ENSG00000177058	SLC38A9	solute carrier family 38 member 9 [Source:HGNC Symbol;Acc:HGNC:26907]	Environmental Information Processing	Signal transduction	ko04150//mTOR signaling pathway	K14995	GO:0005764//lysosome;GO:0005765//lysosomal membrane;GO:0005768//endosome;GO:0005770//late endosome;GO:0016020//membrane;GO:0016021//integral component of membrane;GO:0031902//late endosome membrane;GO:0071986//Ragulator complex	GO:0005515//protein binding;GO:0015171//amino acid transmembrane transporter activity;GO:0015190//L-leucine transmembrane transporter activity;GO:0046872//metal ion binding;GO:0061459//L-arginine transmembrane transporter activity	GO:0003333//amino acid transmembrane transport;GO:0006865//amino acid transport;GO:0015711//organic anion transport;GO:0015803//branched-chain amino acid transport;GO:0015804//neutral amino acid transport;GO:0015807//L-amino acid transport;GO:0032008//positive regulation of TOR signaling;GO:0071230//cellular response to amino acid stimulus;GO:0098655//cation transmembrane transport;GO:1902475//L-…	--	5	-	55652529	55664863	495	annot_exons	hsa_circ_0072497
novel_circ_043199	0	3	2	3	2	0	0	0	0	0	0	27.7441	24.299	25.2538	27.5088	0	0	0	0	0	20.9611	0.001	-14.3554	0.0262299	0.978611	ENSG00000037474	NSUN2	NOP2/Sun RNA methyltransferase 2 [Source:HGNC Symbol;Acc:HGNC:25994]	-	-	-	-	GO:0005576//extracellular region;GO:0005634//nucleus;GO:0005654//nucleoplasm;GO:0005730//nucleolus;GO:0005737//cytoplasm;GO:0005739//mitochondrion;GO:0005819//spindle;GO:0005856//cytoskeleton;GO:0033391//chromatoid body;GO:0070062//extracellular exosome	GO:0000049//tRNA binding;GO:0003723//RNA binding;GO:0008168//methyltransferase activity;GO:0016428//tRNA (cytosine-5-)-methyltransferase activity;GO:0016740//transferase activity	GO:0001510//RNA methylation;GO:0001701//in utero embryonic development;GO:0006400//tRNA modification;GO:0007049//cell cycle;GO:0007283//spermatogenesis;GO:0007286//spermatid development;GO:0008033//tRNA processing;GO:0010793//regulation of mRNA export from nucleus;GO:0030154//cell differentiation;GO:0030488//tRNA methylation;GO:0032259//methylation;GO:0033313//meiotic cell cycle checkpoint;GO:003…	--	5	-	6616727	6625669	804	annot_exons	hsa_circ_0071758
novel_circ_043269	0	0	2	1	0	13	3	9	4	0	0	0	24.299	8.41793	0	55.2517	25.6408	78.4218	41.2511	0	6.54338	40.1131	2.61596	0.0425818	0.978611	ENSG00000085231	AK6	adenylate kinase 6 [Source:HGNC Symbol;Acc:HGNC:49151]	Metabolism;Metabolism;Genetic Information Processing	Global and overview maps;Nucleotide metabolism;Translation	ko01100//Metabolic pathways;ko00230//Purine metabolism;ko03008//Ribosome biogenesis in eukaryotes	K18532;K18532;K18532	GO:0005634//nucleus;GO:0005654//nucleoplasm;GO:0005737//cytoplasm;GO:0005813//centrosome;GO:0005829//cytosol;GO:0015030//Cajal body;GO:0016020//membrane;GO:0016607//nuclear speck	GO:0000166//nucleotide binding;GO:0004017//adenylate kinase activity;GO:0005515//protein binding;GO:0005524//ATP binding;GO:0016301//kinase activity;GO:0016740//transferase activity;GO:0016887//ATPase activity;GO:0050145//nucleoside phosphate kinase activity	GO:0015949//nucleobase-containing small molecule interconversion;GO:0016310//phosphorylation;GO:0046940//nucleoside monophosphate phosphorylation	--	5	-	69355649	69366595	298	annot_exons	novel_circ_043269
novel_circ_043637	0	0	0	3	0	9	7	4	4	2	0	0	0	25.2538	0	38.2512	59.8285	34.8541	41.2511	39.8057	5.05076	42.7981	3.08298	0.0151706	0.978611	ENSG00000152380	FAM151B	family with sequence similarity 151 member B [Source:HGNC Symbol;Acc:HGNC:33716]	-	-	-	-	GO:0005615//extracellular space	GO:0005515//protein binding	-	--	5	+	80501792	80522138	1320	annot_exons	novel_circ_043637
novel_circ_043917	0	2	2	0	0	17	15	8	4	0	0	18.4961	24.299	0	0	72.2522	128.204	69.7083	41.2511	0	8.55901	62.2831	2.86333	0.0218595	0.978611	ENSG00000153922	CHD1	chromodomain helicase DNA binding protein 1 [Source:HGNC Symbol;Acc:HGNC:1915]	-	-	-	-	GO:0000228//nuclear chromosome;GO:0005634//nucleus;GO:0005654//nucleoplasm;GO:0005737//cytoplasm	GO:0000166//nucleotide binding;GO:0003677//DNA binding;GO:0003678//DNA helicase activity;GO:0004386//helicase activity;GO:0005515//protein binding;GO:0005524//ATP binding;GO:0016787//hydrolase activity;GO:0016887//ATPase activity;GO:0035064//methylated histone binding	GO:0006325//chromatin organization;GO:0006338//chromatin remodeling;GO:0032508//DNA duplex unwinding;GO:0043923//positive regulation by host of viral transcription	--	5	-	98879552	98881375	370	annot_exons	novel_circ_043917
novel_circ_043993	8	5	2	0	0	0	0	0	0	0	82.8552	46.2402	24.299	0	0	0	0	0	0	0	30.6789	0.001	-14.905	0.0194032	0.978611	ENSG00000112297	CRYBG1	crystallin beta-gamma domain containing 1 [Source:HGNC Symbol;Acc:HGNC:356]	-	-	-	-	-	GO:0030246//carbohydrate binding	-	--	6	+	106560803	106568971	946	annot_exons	novel_circ_043993
novel_circ_044012	9	10	6	29	13	83	28	44	33	9	93.2121	92.4804	72.8969	244.12	178.807	352.761	239.314	383.395	340.322	179.126	136.303	298.984	1.13325	0.0433438	0.978611	ENSG00000112320	SOBP	sine oculis binding protein homolog [Source:HGNC Symbol;Acc:HGNC:29256]	-	-	-	-	GO:0005634//nucleus	GO:0032184//SUMO polymer binding;GO:0046872//metal ion binding	GO:0007605//sensory perception of sound;GO:0007626//locomotory behavior;GO:0042472//inner ear morphogenesis;GO:0048513//animal organ development;GO:0050890//cognition;GO:0090102//cochlea development	--	6	+	107503657	107506427	325	annot_exons	hsa_circ_000737
novel_circ_044034	0	7	4	13	12	4	1	0	2	0	0	64.7363	48.5979	109.433	165.053	17.0005	8.54694	0	20.6256	0	77.564	9.2346	-3.07027	0.0158126	0.978611	ENSG00000025796	SEC63	SEC63 homolog, protein translocation regulator [Source:HGNC Symbol;Acc:HGNC:21082]	Genetic Information Processing;Genetic Information Processing	Folding, sorting and degradation;Folding, sorting and degradation	ko04141//Protein processing in endoplasmic reticulum;ko03060//Protein export	K09540;K09540	GO:0005783//endoplasmic reticulum;GO:0005789//endoplasmic reticulum membrane;GO:0016020//membrane;GO:0016021//integral component of membrane;GO:0031207//Sec62/Sec63 complex	GO:0003723//RNA binding;GO:0005515//protein binding;GO:0008320//protein transmembrane transporter activity;GO:0038023//signaling receptor activity	GO:0001889//liver development;GO:0006612//protein targeting to membrane;GO:0006614//SRP-dependent cotranslational protein targeting to membrane;GO:0006620//posttranslational protein targeting to membrane;GO:0006807//nitrogen compound metabolic process;GO:0010259//multicellular organism aging;GO:0015031//protein transport;GO:0031204//posttranslational protein targeting to membrane, translocation	--	6	-	107912716	107924932	349	annot_exons	hsa_circ_0005115
novel_circ_044134	0	0	0	0	0	11	3	0	4	0	0	0	0	0	0	46.7514	25.6408	0	41.2511	0	0.001	22.7287	14.4722	0.0394668	0.978611	ENSG00000053328	METTL24	methyltransferase like 24 [Source:HGNC Symbol;Acc:HGNC:21566]	-	-	-	-	GO:0005576//extracellular region	GO:0008168//methyltransferase activity;GO:0016740//transferase activity	GO:0032259//methylation	--	6	-	110298922	110322872	504	annot_exons	novel_circ_044134
novel_circ_044330	0	2	0	0	0	3	3	6	3	2	0	18.4961	0	0	0	12.7504	25.6408	52.2812	30.9384	39.8057	3.69922	32.2833	3.1255	0.0303246	0.978611	ENSG00000146350	TBC1D32	TBC1 domain family member 32 [Source:HGNC Symbol;Acc:HGNC:21485]	-	-	-	-	GO:0005737//cytoplasm;GO:0005929//cilium;GO:0042995//cell projection	GO:0005515//protein binding	GO:0001822//kidney development;GO:0002088//lens development in camera-type eye;GO:0003406//retinal pigment epithelium development;GO:0007224//smoothened signaling pathway;GO:0007368//determination of left/right symmetry;GO:0007507//heart development;GO:0021532//neural tube patterning;GO:0021915//neural tube development;GO:0042733//embryonic digit morphogenesis;GO:0043010//camera-type eye developm…	--	6	-	121223236	121256285	929	annot_exons	novel_circ_044330
novel_circ_044515	0	0	0	0	0	13	2	6	5	2	0	0	0	0	0	55.2517	17.0939	52.2812	51.5639	39.8057	0.001	43.1993	15.3987	0.000264134	0.978611	ENSG00000079931	MOXD1	monooxygenase DBH like 1 [Source:HGNC Symbol;Acc:HGNC:21063]	-	-	-	-	GO:0005615//extracellular space;GO:0005783//endoplasmic reticulum;GO:0005789//endoplasmic reticulum membrane;GO:0016020//membrane;GO:0016021//integral component of membrane;GO:0030667//secretory granule membrane	GO:0003824//catalytic activity;GO:0004497//monooxygenase activity;GO:0004500//dopamine beta-monooxygenase activity;GO:0005507//copper ion binding;GO:0005515//protein binding;GO:0016491//oxidoreductase activity;GO:0016715//oxidoreductase activity, acting on paired donors, with incorporation or reduction of molecular oxygen, reduced ascorbate as one donor, and incorporation of one atom of oxygen;GO…	GO:0006589//octopamine biosynthetic process;GO:0042420//dopamine catabolic process;GO:0042421//norepinephrine biosynthetic process	--	6	-	132315635	132374777	1312	annot_exons	novel_circ_044515
novel_circ_044592	0	1	0	0	1	10	4	3	0	5	0	9.24804	0	0	13.7544	42.5013	34.1877	26.1406	0	99.5144	4.60049	40.4688	3.13695	0.0268393	0.978611	ENSG00000171408	PDE7B	phosphodiesterase 7B [Source:HGNC Symbol;Acc:HGNC:8792]	Metabolism;Metabolism;Human Diseases	Global and overview maps;Nucleotide metabolism;Substance dependence	ko01100//Metabolic pathways;ko00230//Purine metabolism;ko05032//Morphine addiction	K18436;K18436;K18436	GO:0005829//cytosol;GO:0045202//synapse	GO:0004114//3',5'-cyclic-nucleotide phosphodiesterase activity;GO:0004115//3',5'-cyclic-AMP phosphodiesterase activity;GO:0008081//phosphoric diester hydrolase activity;GO:0016787//hydrolase activity;GO:0046872//metal ion binding	GO:0006198//cAMP catabolic process;GO:0007165//signal transduction;GO:0007268//synaptic transmission;GO:0019933//cAMP-mediated signaling	--	6	+	136151160	136155758	329	annot_exons	hsa_circ_0002198
novel_circ_044720	0	11	7	10	4	49	13	31	29	11	0	101.728	85.0464	84.1793	55.0176	208.256	111.11	270.12	299.071	218.932	65.1944	221.498	1.76447	0.0159273	0.978611	ENSG00000034693	PEX3	peroxisomal biogenesis factor 3 [Source:HGNC Symbol;Acc:HGNC:8858]	Cellular Processes	Transport and catabolism	ko04146//Peroxisome	K13336	GO:0005654//nucleoplasm;GO:0005777//peroxisome;GO:0005778//peroxisomal membrane;GO:0005779//integral component of peroxisomal membrane;GO:0005783//endoplasmic reticulum;GO:0016020//membrane;GO:0016021//integral component of membrane;GO:0032991//macromolecular complex;GO:0032994//protein-lipid complex	GO:0005515//protein binding;GO:0008289//lipid binding;GO:0030674//protein binding, bridging	GO:0007031//peroxisome organization;GO:0045046//protein import into peroxisome membrane	--	6	+	143470961	143474856	487	annot_exons	novel_circ_044720
novel_circ_044933	1	1	2	9	0	0	0	0	0	0	10.3569	9.24804	24.299	75.7614	0	0	0	0	0	0	23.9331	0.001	-14.5467	0.0325156	0.978611	ENSG00000120265	PCMT1	protein-L-isoaspartate (D-aspartate) O-methyltransferase [Source:HGNC Symbol;Acc:HGNC:8728]	-	-	-	-	GO:0005737//cytoplasm;GO:0005829//cytosol;GO:0070062//extracellular exosome;GO:1903561//extracellular vesicle	GO:0004719//protein-L-isoaspartate (D-aspartate) O-methyltransferase activity;GO:0005515//protein binding;GO:0008168//methyltransferase activity;GO:0016740//transferase activity;GO:0045296//cadherin binding	GO:0006464//cellular protein modification process;GO:0006479//protein methylation;GO:0006807//nitrogen compound metabolic process;GO:0030091//protein repair;GO:0032259//methylation;GO:0044238//primary metabolic process;GO:0044260//cellular macromolecule metabolic process;GO:0044267//cellular protein metabolic process	--	6	+	149765691	149773169	564	annot_exons	novel_circ_044933
novel_circ_045054	2	2	0	0	0	16	3	6	2	2	20.7138	18.4961	0	0	0	68.0021	25.6408	52.2812	20.6256	39.8057	7.84198	41.2711	2.39584	0.0363596	0.978611	ENSG00000213079	SCAF8	SR-related CTD associated factor 8 [Source:HGNC Symbol;Acc:HGNC:20959]	-	-	-	-	GO:0005634//nucleus;GO:0005654//nucleoplasm;GO:0005737//cytoplasm;GO:0005849//mRNA cleavage factor complex;GO:0016363//nuclear matrix	GO:0000993//RNA polymerase II core binding;GO:0003676//nucleic acid binding;GO:0003723//RNA binding;GO:0003729//mRNA binding;GO:0005515//protein binding;GO:0043175//RNA polymerase core enzyme binding;GO:1990269//RNA polymerase II C-terminal domain phosphoserine binding	GO:0006369//termination of RNA polymerase II transcription;GO:0006378//mRNA polyadenylation;GO:0032786//positive regulation of DNA-templated transcription, elongation;GO:2000805//negative regulation of termination of RNA polymerase II transcription, poly(A)-coupled	--	6	+	154773989	154860998	31566	exon_intron	novel_circ_045054
novel_circ_045060	6	4	4	3	5	0	0	0	3	0	62.1414	36.9922	48.5979	25.2538	68.772	0	0	0	30.9384	0	48.3515	6.18767	-2.96609	0.0148706	0.978611	ENSG00000213079	SCAF8	SR-related CTD associated factor 8 [Source:HGNC Symbol;Acc:HGNC:20959]	-	-	-	-	GO:0005634//nucleus;GO:0005654//nucleoplasm;GO:0005737//cytoplasm;GO:0005849//mRNA cleavage factor complex;GO:0016363//nuclear matrix	GO:0000993//RNA polymerase II core binding;GO:0003676//nucleic acid binding;GO:0003723//RNA binding;GO:0003729//mRNA binding;GO:0005515//protein binding;GO:0043175//RNA polymerase core enzyme binding;GO:1990269//RNA polymerase II C-terminal domain phosphoserine binding	GO:0006369//termination of RNA polymerase II transcription;GO:0006378//mRNA polyadenylation;GO:0032786//positive regulation of DNA-templated transcription, elongation;GO:2000805//negative regulation of termination of RNA polymerase II transcription, poly(A)-coupled	--	6	+	154787861	154833409	3848	annot_exons	novel_circ_045060
novel_circ_045189	20	32	7	5	9	4	5	10	0	2	207.138	295.937	85.0464	42.0897	123.79	17.0005	42.7347	87.1353	0	39.8057	150.8	37.3353	-2.01403	0.0268327	0.978611	ENSG00000286533	-	-	-	-	-	-	-	-	-	-	6	-	159594103	159595204	1102	intronic	novel_circ_045189
novel_circ_045306	0	0	0	0	0	6	3	3	2	0	0	0	0	0	0	25.5008	25.6408	26.1406	20.6256	0	0.001	19.5816	14.2572	0.029965	0.978611	ENSG00000112562	SMOC2	SPARC related modular calcium binding 2 [Source:HGNC Symbol;Acc:HGNC:20323]	-	-	-	-	GO:0005576//extracellular region;GO:0005604//basement membrane;GO:0005615//extracellular space;GO:0071944//cell periphery	GO:0005509//calcium ion binding;GO:0005515//protein binding;GO:0008201//heparin binding;GO:0046872//metal ion binding;GO:0050840//extracellular matrix binding	GO:0010595//positive regulation of endothelial cell migration;GO:0030198//extracellular matrix organization;GO:0035470//positive regulation of vascular wound healing;GO:0045743//positive regulation of fibroblast growth factor receptor signaling pathway;GO:0045766//positive regulation of angiogenesis;GO:0045931//positive regulation of mitotic cell cycle;GO:1900748//positive regulation of vascular …	--	6	+	168509915	168608239	856	annot_exons	novel_circ_045306
novel_circ_045658	0	0	0	0	0	0	0	0	0	34	0	0	0	0	0	0	0	0	0	676.698	0.001	135.34	17.0462	0.022187	0.978611	ENSG00000256166	-	-	-	-	-	-	-	-	-	-	6	-	31271599	31356442	77645	exon_intron	novel_circ_045658
novel_circ_045659	0	0	0	184	981	0	0	0	0	0	0	0	0	1548.9	13493.1	0	0	0	0	0	3008.39	0.001	-21.5206	0.000534667	0.978611	ENSG00000234745	HLA-B	major histocompatibility complex, class I, B [Source:HGNC Symbol;Acc:HGNC:4932]	Human Diseases;Human Diseases;Human Diseases;Cellular Processes;Human Diseases;Human Diseases;Cellular Processes;Human Diseases;Human Diseases;Human Diseases;Cellular Processes;Environmental Information Processing;Human Diseases;Human Diseases;Human Diseases;Organismal Systems;Human Diseases;Human Diseases	Infectious disease: viral;Infectious disease: viral;Infectious disease: viral;Transport and catabolism;Infectious disease: viral;Infectious disease: viral;Transport and catabolism;Infectious disease: viral;Cancer: overview;Infectious disease: viral;Cell growth and death;Signaling molecules and interaction;Cardiovascular disease;Immune disease;Immune disease;Immune system;Endocrine and metabolic d…	ko05168//Herpes simplex virus 1 infection;ko05165//Human papillomavirus infection;ko05169//Epstein-Barr virus infection;ko04144//Endocytosis;ko05163//Human cytomegalovirus infection;ko05166//Human T-cell leukemia virus 1 infection;ko04145//Phagosome;ko05170//Human immunodeficiency virus 1 infection;ko05203//Viral carcinogenesis;ko05167//Kaposi sarcoma-associated herpesvirus infection;ko04218//Cel…	K06751;K06751;K06751;K06751;K06751;K06751;K06751;K06751;K06751;K06751;K06751;K06751;K06751;K06751;K06751;K06751;K06751;K06751	GO:0000139//Golgi membrane;GO:0005783//endoplasmic reticulum;GO:0005789//endoplasmic reticulum membrane;GO:0005794//Golgi apparatus;GO:0005886//plasma membrane;GO:0005887//integral component of plasma membrane;GO:0009986//cell surface;GO:0012507//ER to Golgi transport vesicle membrane;GO:0016020//membrane;GO:0016021//integral component of membrane;GO:0030667//secretory granule membrane;GO:0030670…	GO:0005102//receptor binding;GO:0005515//protein binding;GO:0042605//peptide antigen binding;GO:0046977//TAP binding;GO:0051087//chaperone binding	GO:0001916//positive regulation of T cell mediated cytotoxicity;GO:0002250//adaptive immune response;GO:0002376//immune system process;GO:0002474//antigen processing and presentation of peptide antigen via MHC class I;GO:0002480//antigen processing and presentation of exogenous peptide antigen via MHC class I, TAP-independent;GO:0002486//antigen processing and presentation of endogenous peptide a…	--	6	-	31354479	31382078	17797	exon_intron	novel_circ_045659
novel_circ_045678	6	2	4	0	0	0	0	0	0	0	62.1414	18.4961	48.5979	0	0	0	0	0	0	0	25.8471	0.001	-14.6577	0.0374491	0.978611	ENSG00000204385	SLC44A4	solute carrier family 44 member 4 [Source:HGNC Symbol;Acc:HGNC:13941]	Human Diseases	Cancer: overview	ko05231//Choline metabolism in cancer	K15377	GO:0005886//plasma membrane;GO:0016020//membrane;GO:0016021//integral component of membrane;GO:0016324//apical plasma membrane;GO:0070062//extracellular exosome	GO:0015220//choline transmembrane transporter activity;GO:0022857//transmembrane transporter activity;GO:0090422//thiamine pyrophosphate transporter activity	GO:0006656//phosphatidylcholine biosynthetic process;GO:0008292//acetylcholine biosynthetic process;GO:0015871//choline transport;GO:0030307//positive regulation of cell growth;GO:0030974//thiamine pyrophosphate transport;GO:0032475//otolith formation;GO:0035675//neuromast hair cell development;GO:0055085//transmembrane transport;GO:0061526//acetylcholine secretion	--	6	-	31864425	31869637	1201	exon_intron	novel_circ_045678
novel_circ_045700	2	0	3	8	3	0	0	0	0	0	20.7138	0	36.4485	67.3435	41.2632	0	0	0	0	0	33.1538	0.001	-15.0169	0.00486817	0.978611	ENSG00000234515	-	-	-	-	-	-	-	-	-	-	6	+	32877053	32880099	3047	antisense	novel_circ_045700
novel_circ_046175	0	0	0	0	0	2	0	2	3	3	0	0	0	0	0	8.50026	0	17.4271	30.9384	59.7086	0.001	23.3149	14.509	0.0384605	0.978611	ENSG00000112200	ZNF451	zinc finger protein 451 [Source:HGNC Symbol;Acc:HGNC:21091]	-	-	-	-	GO:0005634//nucleus;GO:0005654//nucleoplasm;GO:0016020//membrane;GO:0016021//integral component of membrane;GO:0016605//PML body	GO:0003714//transcription corepressor activity;GO:0005515//protein binding;GO:0016740//transferase activity;GO:0046872//metal ion binding;GO:0061665//SUMO ligase activity	GO:0010468//regulation of gene expression;GO:0016925//protein sumoylation;GO:0030512//negative regulation of transforming growth factor beta receptor signaling pathway;GO:0045944//positive regulation of transcription from RNA polymerase II promoter;GO:0060633//negative regulation of transcription initiation from RNA polymerase II promoter;GO:2000616//negative regulation of histone H3-K9 acetylati…	--	6	+	57141302	57161152	2934	annot_exons	hsa_circ_0076886
novel_circ_046194	6	0	0	16	0	0	0	0	0	0	62.1414	0	0	134.687	0	0	0	0	0	0	39.3657	0.001	-15.2647	0.0280705	0.978611	ENSG00000283352	-	-	-	-	-	-	-	-	-	-	6	-	57919784	57926510	396	exon_intron	novel_circ_046194
novel_circ_046195	0	0	0	93	84	0	0	0	0	0	0	0	0	782.868	1155.37	0	0	0	0	0	387.648	0.001	-18.5644	0.00156783	0.978611	ENSG00000283352	-	-	-	-	-	-	-	-	-	-	6	-	57919784	57930291	584	exon_intron	novel_circ_046195
novel_circ_046305	0	0	0	0	0	14	0	5	4	0	0	0	0	0	0	59.5018	0	43.5677	41.2511	0	0.001	28.8641	14.817	0.0179701	0.978611	ENSG00000079841	RIMS1	regulating synaptic membrane exocytosis 1 [Source:HGNC Symbol;Acc:HGNC:17282]	Organismal Systems;Organismal Systems	Nervous system;Nervous system	ko04723//Retrograde endocannabinoid signaling;ko04721//Synaptic vesicle cycle	K15291;K15291	GO:0005829//cytosol;GO:0005886//plasma membrane;GO:0016020//membrane;GO:0030054//cell junction;GO:0042734//presynaptic membrane;GO:0042995//cell projection;GO:0045202//synapse;GO:0048786//presynaptic active zone;GO:0048788//cytoskeleton of presynaptic active zone	GO:0003723//RNA binding;GO:0005515//protein binding;GO:0030695//GTPase regulator activity;GO:0031267//small GTPase binding;GO:0044325//ion channel binding;GO:0046872//metal ion binding	GO:0006836//neurotransmitter transport;GO:0006886//intracellular protein transport;GO:0006887//exocytosis;GO:0007601//visual perception;GO:0010628//positive regulation of gene expression;GO:0016079//synaptic vesicle exocytosis;GO:0017156//calcium ion regulated exocytosis;GO:0030154//cell differentiation;GO:0042391//regulation of membrane potential;GO:0045055//regulated exocytosis;GO:0046903//secr…	--	6	+	72284047	72313672	678	annot_exons	novel_circ_046305
novel_circ_046326	7	4	0	0	3	0	0	0	0	0	72.4983	36.9922	0	0	41.2632	0	0	0	0	0	30.1507	0.001	-14.8799	0.0220135	0.978611	ENSG00000164430	CGAS	cyclic GMP-AMP synthase [Source:HGNC Symbol;Acc:HGNC:21367]	Human Diseases;Human Diseases;Human Diseases;Human Diseases;Human Diseases;Organismal Systems	Infectious disease: viral;Infectious disease: viral;Infectious disease: bacterial;Infectious disease: viral;Infectious disease: viral;Immune system	ko05168//Herpes simplex virus 1 infection;ko05171//Coronavirus disease - COVID-19;ko05131//Shigellosis;ko05163//Human cytomegalovirus infection;ko05170//Human immunodeficiency virus 1 infection;ko04623//Cytosolic DNA-sensing pathway	K17834;K17834;K17834;K17834;K17834;K17834	GO:0005634//nucleus;GO:0005654//nucleoplasm;GO:0005737//cytoplasm;GO:0005829//cytosol;GO:0005886//plasma membrane;GO:0016020//membrane;GO:0035861//site of double-strand break	GO:0000166//nucleotide binding;GO:0003677//DNA binding;GO:0003682//chromatin binding;GO:0003690//double-stranded DNA binding;GO:0005515//protein binding;GO:0005524//ATP binding;GO:0005525//GTP binding;GO:0005546//phosphatidylinositol-4,5-bisphosphate binding;GO:0008289//lipid binding;GO:0016740//transferase activity;GO:0016779//nucleotidyltransferase activity;GO:0031491//nucleosome binding;GO:004…	GO:0002218//activation of innate immune response;GO:0002230//positive regulation of defense response to virus by host;GO:0002376//immune system process;GO:0002637//regulation of immunoglobulin production;GO:0006281//DNA repair;GO:0006974//cellular response to DNA damage stimulus;GO:0008340//determination of adult lifespan;GO:0010753//positive regulation of cGMP-mediated signaling;GO:0019933//cAMP…	--	6	-	73428709	73445747	560	annot_exons	novel_circ_046326
novel_circ_046357	5	2	4	3	0	0	0	0	1	0	51.7845	18.4961	48.5979	25.2538	0	0	0	0	10.3128	0	28.8265	2.06256	-3.80489	0.0282644	0.978611	ENSG00000119899	SLC17A5	solute carrier family 17 member 5 [Source:HGNC Symbol;Acc:HGNC:10933]	Cellular Processes	Transport and catabolism	ko04142//Lysosome	K12301	GO:0005764//lysosome;GO:0005765//lysosomal membrane;GO:0005829//cytosol;GO:0005886//plasma membrane;GO:0005887//integral component of plasma membrane;GO:0016020//membrane;GO:0016021//integral component of membrane;GO:0030054//cell junction;GO:0030672//synaptic vesicle membrane;GO:0031410//cytoplasmic vesicle;GO:0045202//synapse	GO:0005351//sugar:proton symporter activity;GO:0015136//sialic acid transmembrane transporter activity;GO:0015293//symporter activity;GO:0015538//sialic acid:proton symporter activity;GO:0022857//transmembrane transporter activity	GO:0006811//ion transport;GO:0006820//anion transport;GO:0006865//amino acid transport;GO:0009617//response to bacterium;GO:0015739//sialic acid transport;GO:0034219//carbohydrate transmembrane transport;GO:0055085//transmembrane transport;GO:1902600//hydrogen ion transmembrane transport	--	6	-	73635382	73644603	725	annot_exons	novel_circ_046357
novel_circ_046570	2	0	0	0	0	19	3	4	0	4	20.7138	0	0	0	0	80.7524	25.6408	34.8541	0	79.6115	4.14276	44.1718	3.41446	0.0288874	0.978611	ENSG00000065833	ME1	malic enzyme 1 [Source:HGNC Symbol;Acc:HGNC:6983]	Metabolism;Metabolism;Organismal Systems;Metabolism	Global and overview maps;Global and overview maps;Endocrine system;Carbohydrate metabolism	ko01100//Metabolic pathways;ko01200//Carbon metabolism;ko03320//PPAR signaling pathway;ko00620//Pyruvate metabolism	K00029;K00029;K00029;K00029	GO:0005737//cytoplasm;GO:0005739//mitochondrion;GO:0005829//cytosol	GO:0004470//malic enzyme activity;GO:0004471//malate dehydrogenase (decarboxylating) (NAD+) activity;GO:0004473//malate dehydrogenase (decarboxylating) (NADP+) activity;GO:0008948//oxaloacetate decarboxylase activity;GO:0009055//electron carrier activity;GO:0016491//oxidoreductase activity;GO:0030145//manganese ion binding;GO:0042802//identical protein binding;GO:0043531//ADP binding;GO:0046872//…	GO:0005975//carbohydrate metabolic process;GO:0006090//pyruvate metabolic process;GO:0006108//malate metabolic process;GO:0009165//nucleotide biosynthetic process;GO:0009725//response to hormone;GO:0009743//response to carbohydrate;GO:0022900//electron transport chain;GO:1902031//regulation of NADP metabolic process	--	6	-	83346173	83407901	522	annot_exons	hsa_circ_0077216
novel_circ_046737	3	2	3	3	0	0	0	0	0	0	31.0707	18.4961	36.4485	25.2538	0	0	0	0	0	0	22.2538	0.001	-14.4418	0.0248669	0.978611	ENSG00000025039	RRAGD	Ras related GTP binding D [Source:HGNC Symbol;Acc:HGNC:19903]	Human Diseases;Environmental Information Processing;Cellular Processes	Infectious disease: bacterial;Signal transduction;Transport and catabolism	ko05131//Shigellosis;ko04150//mTOR signaling pathway;ko04140//Autophagy - animal	K16186;K16186;K16186	GO:0005634//nucleus;GO:0005654//nucleoplasm;GO:0005737//cytoplasm;GO:0005764//lysosome;GO:0005813//centrosome;GO:0005829//cytosol;GO:0043231//intracellular membrane-bounded organelle;GO:1990131//Gtr1-Gtr2 GTPase complex	GO:0000166//nucleotide binding;GO:0003924//GTPase activity;GO:0005515//protein binding;GO:0005525//GTP binding;GO:0016787//hydrolase activity;GO:0019003//GDP binding;GO:0046982//protein heterodimerization activity;GO:0051020//GTPase binding	GO:0009267//cellular response to starvation;GO:0010506//regulation of autophagy;GO:0032008//positive regulation of TOR signaling;GO:0034613//cellular protein localization;GO:0071230//cellular response to amino acid stimulus;GO:0071233//cellular response to leucine;GO:1904263//positive regulation of TORC1 signaling;GO:1990253//cellular response to leucine starvation	--	6	-	89379224	89387590	611	annot_exons	novel_circ_046737
novel_circ_046838	8	1	0	5	2	0	0	0	1	0	82.8552	9.24804	0	42.0897	27.5088	0	0	0	10.3128	0	32.3403	2.06256	-3.97083	0.0299948	0.978611	ENSG00000123552	USP45	ubiquitin specific peptidase 45 [Source:HGNC Symbol;Acc:HGNC:20080]	-	-	-	-	GO:0001917//photoreceptor inner segment;GO:0005634//nucleus;GO:0005654//nucleoplasm;GO:0005737//cytoplasm	GO:0004843//thiol-dependent ubiquitin-specific protease activity;GO:0005515//protein binding;GO:0008233//peptidase activity;GO:0008234//cysteine-type peptidase activity;GO:0008270//zinc ion binding;GO:0016787//hydrolase activity;GO:0046872//metal ion binding	GO:0003407//neural retina development;GO:0006281//DNA repair;GO:0006508//proteolysis;GO:0006511//ubiquitin-dependent protein catabolic process;GO:0016477//cell migration;GO:0016579//protein deubiquitination;GO:0045494//photoreceptor cell maintenance;GO:0070911//global genome nucleotide-excision repair	--	6	-	99464604	99510230	2147	annot_exons	hsa_circ_0077426
novel_circ_046849	2	7	0	0	4	0	0	0	0	0	20.7138	64.7363	0	0	55.0176	0	0	0	0	0	28.0935	0.001	-14.778	0.0297205	0.978611	ENSG00000112237	CCNC	cyclin C [Source:HGNC Symbol;Acc:HGNC:1581]	-	-	-	-	GO:0000307//cyclin-dependent protein kinase holoenzyme complex;GO:0005634//nucleus;GO:0005654//nucleoplasm;GO:0016592//mediator complex	GO:0005515//protein binding;GO:0016538//cyclin-dependent protein serine/threonine kinase regulator activity;GO:0042802//identical protein binding	GO:0006357//regulation of transcription from RNA polymerase II promoter;GO:0045023//G0 to G1 transition;GO:0045746//negative regulation of Notch signaling pathway;GO:0045944//positive regulation of transcription from RNA polymerase II promoter;GO:0050790//regulation of catalytic activity	--	6	-	99558497	99561681	207	annot_exons	hsa_circ_0003326
novel_circ_046937	0	0	0	0	0	58	0	0	0	0	0	0	0	0	0	246.507	0	0	0	0	0.001	49.3015	15.5893	0.0459845	0.978611	ENSG00000222011	FAM185A	family with sequence similarity 185 member A [Source:HGNC Symbol;Acc:HGNC:22412]	-	-	-	-	-	GO:0005515//protein binding	-	--	7	+	102757854	102761411	232	annot_exons	hsa_circ_0007520
novel_circ_046970	0	0	0	0	0	2	6	4	2	3	0	0	0	0	0	8.50026	51.2816	34.8541	20.6256	59.7086	0.001	34.994	15.0948	0.00213957	0.978611	ENSG00000105821	DNAJC2	DnaJ heat shock protein family (Hsp40) member C2 [Source:HGNC Symbol;Acc:HGNC:13192]	-	-	-	-	GO:0005634//nucleus;GO:0005654//nucleoplasm;GO:0005730//nucleolus;GO:0005737//cytoplasm;GO:0005829//cytosol;GO:0031965//nuclear membrane	GO:0001671//ATPase activator activity;GO:0003682//chromatin binding;GO:0003723//RNA binding;GO:0005515//protein binding;GO:0030544//Hsp70 protein binding;GO:0042393//histone binding;GO:0043022//ribosome binding;GO:0061649//ubiquitinated histone binding	GO:0006260//DNA replication;GO:0006325//chromatin organization;GO:0006450//regulation of translational fidelity;GO:0045893//positive regulation of transcription, DNA-templated;GO:0051083//'de novo' cotranslational protein folding;GO:1900034//regulation of cellular response to heat;GO:2000279//negative regulation of DNA biosynthetic process	MYB	7	-	103321932	103322794	364	annot_exons	hsa_circ_0081751
novel_circ_047083	4	8	7	13	7	9	0	0	4	0	41.4276	73.9843	85.0464	109.433	96.2808	38.2512	0	0	41.2511	0	81.2345	15.9005	-2.35302	0.0206645	0.978611	ENSG00000164597	COG5	component of oligomeric golgi complex 5 [Source:HGNC Symbol;Acc:HGNC:14857]	-	-	-	-	GO:0000139//Golgi membrane;GO:0005654//nucleoplasm;GO:0005737//cytoplasm;GO:0005794//Golgi apparatus;GO:0005829//cytosol;GO:0016020//membrane;GO:0017119//Golgi transport complex;GO:0032588//trans-Golgi network membrane	GO:0003674//molecular_function;GO:0005515//protein binding	GO:0000301//retrograde transport, vesicle recycling within Golgi;GO:0006891//intra-Golgi vesicle-mediated transport;GO:0007030//Golgi organization;GO:0015031//protein transport;GO:0048219//inter-Golgi cisterna vesicle-mediated transport;GO:0070085//glycosylation	--	7	-	107281300	107283732	262	annot_exons	hsa_circ_0081891
novel_circ_047155	0	0	0	0	0	11	7	0	0	2	0	0	0	0	0	46.7514	59.8285	0	0	39.8057	0.001	29.2771	14.8375	0.0221998	0.978611	ENSG00000164603	BMT2	base methyltransferase of 25S rRNA 2 homolog [Source:HGNC Symbol;Acc:HGNC:26475]	-	-	-	-	GO:0005829//cytosol;GO:1990130//Iml1 complex	GO:0008168//methyltransferase activity;GO:0016740//transferase activity;GO:1904047//S-adenosyl-L-methionine binding	GO:0032259//methylation;GO:0034198//cellular response to amino acid starvation;GO:1904262//negative regulation of TORC1 signaling	--	7	-	112895569	112915447	313	annot_exons	hsa_circ_0004708
novel_circ_047167	0	0	0	0	0	21	0	0	7	0	0	0	0	0	0	89.2527	0	0	72.1895	0	0.001	32.2884	14.9787	0.0331008	0.978611	ENSG00000005108	THSD7A	thrombospondin type 1 domain containing 7A [Source:HGNC Symbol;Acc:HGNC:22207]	-	-	-	-	GO:0005576//extracellular region;GO:0005886//plasma membrane;GO:0016020//membrane;GO:0016021//integral component of membrane;GO:0042995//cell projection	GO:0005515//protein binding	GO:0001525//angiogenesis;GO:0030154//cell differentiation;GO:0031532//actin cytoskeleton reorganization	--	7	-	11541419	11636961	1632	annot_exons	hsa_circ_0079446
novel_circ_047327	0	0	0	0	0	2	3	0	0	6	0	0	0	0	0	8.50026	25.6408	0	0	119.417	0.001	30.7117	14.9065	0.045036	0.978611	NA	-	-	-	-	-	-	-	-	-	-	7	+	128641238	128648982	7745	intergenic	novel_circ_047327
novel_circ_047555	3	6	4	3	11	4	1	2	0	0	31.0707	55.4883	48.5979	25.2538	151.298	17.0005	8.54694	17.4271	0	0	62.3418	8.5949	-2.85865	0.00782235	0.978611	ENSG00000182158	CREB3L2	cAMP responsive element binding protein 3 like 2 [Source:HGNC Symbol;Acc:HGNC:23720]	Environmental Information Processing;Human Diseases;Human Diseases;Human Diseases;Organismal Systems;Human Diseases;Human Diseases;Environmental Information Processing;Human Diseases;Human Diseases;Human Diseases;Environmental Information Processing;Human Diseases;Human Diseases;Organismal Systems;Organismal Systems;Organismal Systems;Organismal Systems;Environmental Information Processing;Organi…	Signal transduction;Infectious disease: viral;Neurodegenerative disease;Neurodegenerative disease;Environmental adaptation;Infectious disease: viral;Infectious disease: viral;Signal transduction;Cancer: overview;Cancer: overview;Substance dependence;Signal transduction;Infectious disease: viral;Endocrine and metabolic disease;Circulatory system;Endocrine system;Nervous system;Endocrine system;Sig…	ko04151//PI3K-Akt signaling pathway;ko05165//Human papillomavirus infection;ko05016//Huntington disease;ko05020//Prion disease;ko04714//Thermogenesis;ko05163//Human cytomegalovirus infection;ko05166//Human T-cell leukemia virus 1 infection;ko04024//cAMP signaling pathway;ko05203//Viral carcinogenesis;ko05207//Chemical carcinogenesis - receptor activation;ko05034//Alcoholism;ko04022//cGMP-PKG sign…	K09048;K09048;K09048;K09048;K09048;K09048;K09048;K09048;K09048;K09048;K09048;K09048;K09048;K09048;K09048;K09048;K09048;K09048;K09048;K09048;K09048;K09048;K09048;K09048;K09048;K09048;K09048;K09048;K09048;K09048;K09048;K09048;K09048;K09048;K09048	GO:0000785//chromatin;GO:0005634//nucleus;GO:0005654//nucleoplasm;GO:0005783//endoplasmic reticulum;GO:0005789//endoplasmic reticulum membrane;GO:0016020//membrane;GO:0016021//integral component of membrane;GO:0097038//perinuclear endoplasmic reticulum	GO:0000976//transcription regulatory region sequence-specific DNA binding;GO:0000978//RNA polymerase II core promoter proximal region sequence-specific DNA binding;GO:0000981//RNA polymerase II transcription factor activity, sequence-specific DNA binding;GO:0001228//transcriptional activator activity, RNA polymerase II transcription regulatory region sequence-specific binding;GO:0003677//DNA bind…	GO:0002062//chondrocyte differentiation;GO:0006355//regulation of transcription, DNA-templated;GO:0006357//regulation of transcription from RNA polymerase II promoter;GO:0006888//ER to Golgi vesicle-mediated transport;GO:0006986//response to unfolded protein;GO:0009611//response to wounding;GO:0010628//positive regulation of gene expression;GO:0010976//positive regulation of neuron projection dev…	TF_bZIP	7	-	137912991	137916012	264	annot_exons	hsa_circ_001714
novel_circ_047952	0	0	0	0	0	2	2	0	2	4	0	0	0	0	0	8.50026	17.0939	0	20.6256	79.6115	0.001	25.1662	14.6192	0.0346982	0.978611	ENSG00000009335	UBE3C	ubiquitin protein ligase E3C [Source:HGNC Symbol;Acc:HGNC:16803]	Genetic Information Processing	Folding, sorting and degradation	ko04120//Ubiquitin mediated proteolysis	K10589	GO:0000502//proteasome complex;GO:0005634//nucleus	GO:0004842//ubiquitin-protein transferase activity;GO:0005515//protein binding;GO:0016740//transferase activity;GO:0061630//ubiquitin protein ligase activity	GO:0000209//protein polyubiquitination;GO:0006511//ubiquitin-dependent protein catabolic process;GO:0016567//protein ubiquitination;GO:0035519//protein K29-linked ubiquitination;GO:0070936//protein K48-linked ubiquitination	--	7	+	157220689	157223351	186	annot_exons	novel_circ_047952
novel_circ_047972	0	0	0	2	0	9	6	8	5	4	0	0	0	16.8359	0	38.2512	51.2816	69.7083	51.5639	79.6115	3.36717	58.0833	4.10851	0.000919977	0.978611	ENSG00000117868	ESYT2	extended synaptotagmin 2 [Source:HGNC Symbol;Acc:HGNC:22211]	-	-	-	-	GO:0005783//endoplasmic reticulum;GO:0005789//endoplasmic reticulum membrane;GO:0005829//cytosol;GO:0005886//plasma membrane;GO:0005887//integral component of plasma membrane;GO:0016020//membrane;GO:0016021//integral component of membrane;GO:0031227//intrinsic component of endoplasmic reticulum membrane;GO:0031234//extrinsic component of cytoplasmic side of plasma membrane;GO:0044232//organelle m…	GO:0005509//calcium ion binding;GO:0005515//protein binding;GO:0005544//calcium-dependent phospholipid binding;GO:0008289//lipid binding;GO:0008429//phosphatidylethanolamine binding;GO:0031210//phosphatidylcholine binding;GO:0035091//phosphatidylinositol binding;GO:0042802//identical protein binding;GO:0045296//cadherin binding;GO:0046872//metal ion binding	GO:0006869//lipid transport;GO:0006897//endocytosis	--	7	-	158735503	158739121	337	annot_exons	hsa_circ_0083196
novel_circ_048448	3	4	4	7	0	0	0	0	0	0	31.0707	36.9922	48.5979	58.9255	0	0	0	0	0	0	35.1173	0.001	-15.0999	0.00285399	0.978611	ENSG00000228878	-	-	-	-	-	-	-	-	-	-	7	-	35781209	35794022	254	annot_exons	novel_circ_048448
novel_circ_048993	2	5	2	17	0	0	0	0	0	0	20.7138	46.2402	24.299	143.105	0	0	0	0	0	0	46.8716	0.001	-15.5164	0.00278838	0.978611	ENSG00000225648	-	-	-	-	-	-	-	-	-	-	7	+	72831602	72833928	362	annot_exons	hsa_circ_0080442
novel_circ_048994	35	0	0	0	0	0	0	0	0	0	362.491	0	0	0	0	0	0	0	0	0	72.4983	0.001	-16.1457	0.0329429	0.978611	ENSG00000196313	POM121	POM121 transmembrane nucleoporin [Source:HGNC Symbol;Acc:HGNC:19702]	Human Diseases;Genetic Information Processing	Neurodegenerative disease;Translation	ko05014//Amyotrophic lateral sclerosis;ko03013//Nucleocytoplasmic transport	K14316;K14316	GO:0005634//nucleus;GO:0005635//nuclear envelope;GO:0005643//nuclear pore;GO:0005654//nucleoplasm;GO:0005783//endoplasmic reticulum;GO:0005789//endoplasmic reticulum membrane;GO:0016020//membrane;GO:0016021//integral component of membrane;GO:0031965//nuclear membrane	GO:0005515//protein binding;GO:0008139//nuclear localization sequence binding;GO:0017056//structural constituent of nuclear pore	GO:0006405//RNA export from nucleus;GO:0006606//protein import into nucleus;GO:0006913//nucleocytoplasmic transport;GO:0015031//protein transport;GO:0051028//mRNA transport	--	7	+	72890627	72891110	305	annot_exons	hsa_circ_0003261
novel_circ_048998	0	0	22	0	26	0	0	0	0	0	0	0	267.289	0	357.614	0	0	0	0	0	124.981	0.001	-16.9313	0.00615175	0.978611	ENSG00000233369	-	-	-	-	-	-	-	-	-	-	7	+	73203423	73204604	84	annot_exons	hsa_circ_0002284
novel_circ_049131	6	5	2	5	7	39	11	8	15	11	62.1414	46.2402	24.299	42.0897	96.2808	165.755	94.0163	69.7083	154.692	218.932	54.2102	140.621	1.37517	0.0438983	0.978611	ENSG00000164818	DNAAF5	dynein axonemal assembly factor 5 [Source:HGNC Symbol;Acc:HGNC:26013]	-	-	-	-	GO:0005737//cytoplasm	GO:0005515//protein binding;GO:0045505//dynein intermediate chain binding	GO:0003341//cilium movement;GO:0030030//cell projection organization;GO:0036158//outer dynein arm assembly;GO:0036159//inner dynein arm assembly	--	7	+	770471	775162	456	annot_exons	hsa_circ_001717
novel_circ_049147	12	22	5	16	11	0	3	4	9	0	124.283	203.457	60.7474	134.687	151.298	0	25.6408	34.8541	92.8151	0	134.894	30.662	-2.13731	0.0250882	0.978611	ENSG00000135205	CCDC146	coiled-coil domain containing 146 [Source:HGNC Symbol;Acc:HGNC:29296]	-	-	-	-	GO:0005737//cytoplasm;GO:0005814//centriole;GO:0005856//cytoskeleton	GO:0005515//protein binding	-	--	7	+	77292952	77294938	525	annot_exons	novel_circ_049147
novel_circ_049159	0	0	0	0	0	0	3	4	0	4	0	0	0	0	0	0	25.6408	34.8541	0	79.6115	0.001	28.0213	14.7742	0.0387831	0.978611	ENSG00000186088	GSAP	gamma-secretase activating protein [Source:HGNC Symbol;Acc:HGNC:28042]	-	-	-	-	GO:0005794//Golgi apparatus;GO:0005802//trans-Golgi network	GO:0001540//beta-amyloid binding;GO:0005515//protein binding	GO:0030162//regulation of proteolysis;GO:1902004//positive regulation of beta-amyloid formation	--	7	-	77374070	77406105	762	annot_exons	hsa_circ_0080830
novel_circ_049276	0	0	0	0	0	1	3	8	0	2	0	0	0	0	0	4.25013	25.6408	69.7083	0	39.8057	0.001	27.881	14.767	0.0215802	0.978611	ENSG00000153956	CACNA2D1	calcium voltage-gated channel auxiliary subunit alpha2delta 1 [Source:HGNC Symbol;Acc:HGNC:1399]	Environmental Information Processing;Human Diseases;Organismal Systems;Organismal Systems;Human Diseases;Organismal Systems;Human Diseases	Signal transduction;Cardiovascular disease;Endocrine system;Circulatory system;Cardiovascular disease;Circulatory system;Cardiovascular disease	ko04010//MAPK signaling pathway;ko05414//Dilated cardiomyopathy;ko04921//Oxytocin signaling pathway;ko04261//Adrenergic signaling in cardiomyocytes;ko05410//Hypertrophic cardiomyopathy;ko04260//Cardiac muscle contraction;ko05412//Arrhythmogenic right ventricular cardiomyopathy	K04858;K04858;K04858;K04858;K04858;K04858;K04858	GO:0005891//voltage-gated calcium channel complex;GO:0016020//membrane;GO:0016021//integral component of membrane;GO:0016529//sarcoplasmic reticulum;GO:0030315//T-tubule;GO:0070062//extracellular exosome;GO:1990454//L-type voltage-gated calcium channel complex	GO:0005244//voltage-gated ion channel activity;GO:0005245//voltage-gated calcium channel activity;GO:0005262//calcium channel activity;GO:0046872//metal ion binding;GO:0086007//voltage-gated calcium channel activity involved in cardiac muscle cell action potential;GO:0086057//voltage-gated calcium channel activity involved in bundle of His cell action potential	GO:0006811//ion transport;GO:0006816//calcium ion transport;GO:0034765//regulation of ion transmembrane transport;GO:0051924//regulation of calcium ion transport;GO:0060307//regulation of ventricular cardiac muscle cell membrane repolarization;GO:0060402//calcium ion transport into cytosol;GO:0061577//generation of L-type calcium current;GO:0070588//calcium ion transmembrane transport;GO:0086002/…	--	7	-	81970675	81982627	310	annot_exons	novel_circ_049276
novel_circ_049407	0	0	0	0	0	11	2	0	0	3	0	0	0	0	0	46.7514	17.0939	0	0	59.7086	0.001	24.7108	14.5929	0.0498551	0.978611	ENSG00000058091	CDK14	cyclin dependent kinase 14 [Source:HGNC Symbol;Acc:HGNC:8883]	Human Diseases	Cancer: overview	ko05202//Transcriptional misregulation in cancer	K08821	GO:0000307//cyclin-dependent protein kinase holoenzyme complex;GO:0000308//cytoplasmic cyclin-dependent protein kinase holoenzyme complex;GO:0005634//nucleus;GO:0005654//nucleoplasm;GO:0005737//cytoplasm;GO:0005829//cytosol;GO:0005886//plasma membrane;GO:0016020//membrane	GO:0000166//nucleotide binding;GO:0004672//protein kinase activity;GO:0004674//protein serine/threonine kinase activity;GO:0004693//cyclin-dependent protein serine/threonine kinase activity;GO:0004712//protein serine/threonine/tyrosine kinase activity;GO:0005515//protein binding;GO:0005524//ATP binding;GO:0016301//kinase activity;GO:0016740//transferase activity;GO:0030332//cyclin binding	GO:0000083//regulation of transcription involved in G1/S transition of mitotic cell cycle;GO:0000086//G2/M transition of mitotic cell cycle;GO:0006468//protein phosphorylation;GO:0007049//cell cycle;GO:0016055//Wnt signaling pathway;GO:0016310//phosphorylation;GO:0051301//cell division;GO:0051726//regulation of cell cycle;GO:0060828//regulation of canonical Wnt signaling pathway	--	7	+	90955697	90984241	625	annot_exons	hsa_circ_0008751
novel_circ_049418	8	4	3	0	0	0	0	0	0	0	82.8552	36.9922	36.4485	0	0	0	0	0	0	0	31.2592	0.001	-14.932	0.0181627	0.978611	ENSG00000127914	AKAP9	A-kinase anchoring protein 9 [Source:HGNC Symbol;Acc:HGNC:379]	-	-	-	-	GO:0005737//cytoplasm;GO:0005794//Golgi apparatus;GO:0005795//Golgi stack;GO:0005801//cis-Golgi network;GO:0005813//centrosome;GO:0005815//microtubule organizing center;GO:0005829//cytosol;GO:0005856//cytoskeleton;GO:0008076//voltage-gated potassium channel complex;GO:0034705//potassium channel complex;GO:0043025//neuronal cell body;GO:0043231//intracellular membrane-bounded organelle;GO:0044307/…	GO:0003677//DNA binding;GO:0005102//receptor binding;GO:0005515//protein binding;GO:0015459//potassium channel regulator activity;GO:0034237//protein kinase A regulatory subunit binding;GO:0044325//ion channel binding;GO:0060090//binding, bridging	GO:0007020//microtubule nucleation;GO:0007165//signal transduction;GO:0007194//negative regulation of adenylate cyclase activity;GO:0007268//synaptic transmission;GO:0031116//positive regulation of microtubule polymerization;GO:0031503//protein complex localization;GO:0033138//positive regulation of peptidyl-serine phosphorylation;GO:0051602//response to electrical stimulus;GO:0051661//maintenanc…	--	7	+	92029895	92038772	544	annot_exons	hsa_circ_0080993
novel_circ_049577	0	0	0	0	0	6	6	0	0	2	0	0	0	0	0	25.5008	51.2816	0	0	39.8057	0.001	23.3176	14.5091	0.0485365	0.978611	ENSG00000196367	TRRAP	transformation/transcription domain associated protein [Source:HGNC Symbol;Acc:HGNC:12347]	Human Diseases	Infectious disease: viral	ko05166//Human T-cell leukemia virus 1 infection	K08874	GO:0000123//histone acetyltransferase complex;GO:0000124//SAGA complex;GO:0000786//nucleosome;GO:0000812//Swr1 complex;GO:0005634//nucleus;GO:0005654//nucleoplasm;GO:0005794//Golgi apparatus;GO:0033276//transcription factor TFTC complex;GO:0035267//NuA4 histone acetyltransferase complex	GO:0003712//transcription cofactor activity;GO:0005515//protein binding;GO:0016301//kinase activity;GO:0016740//transferase activity	GO:0006281//DNA repair;GO:0006282//regulation of DNA repair;GO:0006325//chromatin organization;GO:0006355//regulation of transcription, DNA-templated;GO:0006357//regulation of transcription from RNA polymerase II promoter;GO:0016310//phosphorylation;GO:0016573//histone acetylation;GO:0016578//histone deubiquitination;GO:0018193//peptidyl-amino acid modification;GO:0035521//monoubiquitinated histo…	--	7	+	98925112	98927366	352	annot_exons	hsa_circ_0081266
novel_circ_049623	8	5	0	7	3	0	0	3	0	0	82.8552	46.2402	0	58.9255	41.2632	0	0	26.1406	0	0	45.8568	5.22812	-3.13277	0.0455196	0.978611	ENSG00000244219	TMEM225B	transmembrane protein 225B [Source:HGNC Symbol;Acc:HGNC:53075]	-	-	-	-	GO:0016020//membrane;GO:0016021//integral component of membrane	GO:0005515//protein binding	GO:0010923//negative regulation of phosphatase activity	--	7	+	99597936	99610601	1328	exon_intron	hsa_circ_0004074
novel_circ_049667	0	0	0	2	0	33	3	0	3	3	0	0	0	16.8359	0	140.254	25.6408	0	30.9384	59.7086	3.36717	51.3084	3.92959	0.0193887	0.978611	ENSG00000034677	RNF19A	ring finger protein 19A, RBR E3 ubiquitin protein ligase [Source:HGNC Symbol;Acc:HGNC:13432]	-	-	-	-	GO:0000151//ubiquitin ligase complex;GO:0005737//cytoplasm;GO:0005813//centrosome;GO:0005815//microtubule organizing center;GO:0005829//cytosol;GO:0005856//cytoskeleton;GO:0016020//membrane;GO:0016021//integral component of membrane;GO:0098794//postsynapse	GO:0004842//ubiquitin-protein transferase activity;GO:0005515//protein binding;GO:0016740//transferase activity;GO:0031624//ubiquitin conjugating enzyme binding;GO:0046872//metal ion binding;GO:0061630//ubiquitin protein ligase activity	GO:0000209//protein polyubiquitination;GO:0000226//microtubule cytoskeleton organization;GO:0006511//ubiquitin-dependent protein catabolic process;GO:0016567//protein ubiquitination;GO:0032436//positive regulation of proteasomal ubiquitin-dependent protein catabolic process;GO:0099576//regulation of protein catabolic process at postsynapse, modulating synaptic transmission	--	8	-	100264034	100288267	1561	annot_exons	hsa_circ_0085121
novel_circ_049777	0	3	0	7	2	0	0	0	0	0	0	27.7441	0	58.9255	27.5088	0	0	0	0	0	22.8357	0.001	-14.479	0.0474879	0.978611	NA	-	-	-	-	-	-	-	-	-	-	8	-	103389375	103390018	644	intergenic	novel_circ_049777
novel_circ_049839	0	2	0	11	3	0	0	0	0	0	0	18.4961	0	92.5973	41.2632	0	0	0	0	0	30.4713	0.001	-14.8952	0.021921	0.978611	ENSG00000205038	PKHD1L1	PKHD1 like 1 [Source:HGNC Symbol;Acc:HGNC:20313]	-	-	-	-	GO:0005615//extracellular space;GO:0005829//cytosol;GO:0016020//membrane;GO:0016021//integral component of membrane;GO:0032426//stereocilium tip	GO:0038023//signaling receptor activity	GO:0006955//immune response;GO:0007605//sensory perception of sound	--	8	+	109412265	109427156	915	annot_exons	novel_circ_049839
novel_circ_050032	0	0	0	0	0	15	2	11	0	0	0	0	0	0	0	63.7519	17.0939	95.8489	0	0	0.001	35.3389	15.109	0.0132705	0.978611	ENSG00000170873	MTSS1	MTSS I-BAR domain containing 1 [Source:HGNC Symbol;Acc:HGNC:20443]	-	-	-	-	GO:0001726//ruffle;GO:0005737//cytoplasm;GO:0005856//cytoskeleton;GO:0015629//actin cytoskeleton;GO:0030139//endocytic vesicle;GO:0031235//intrinsic component of the cytoplasmic side of the plasma membrane	GO:0003779//actin binding;GO:0003785//actin monomer binding;GO:0005102//receptor binding;GO:0005515//protein binding;GO:0005543//phospholipid binding;GO:0042802//identical protein binding	GO:0007009//plasma membrane organization;GO:0007155//cell adhesion;GO:0007169//transmembrane receptor protein tyrosine kinase signaling pathway;GO:0030035//microspike assembly;GO:0030036//actin cytoskeleton organization;GO:0032233//positive regulation of actin filament bundle assembly;GO:0034334//adherens junction maintenance;GO:0050680//negative regulation of epithelial cell proliferation;GO:006…	--	8	-	124585087	124591235	252	annot_exons	novel_circ_050032
[truncated: 34 more rows]

## Sheet: Table S3
Table 3. Analysis of the IRES in the DE-circRNAs.
circID	source_gene	IRES_start	IRES_end	Score
novel_circ_020759	ENST00000600729	1	174	0.652574
novel_circ_020767	ENST00000301178	201	374	0.731932
novel_circ_020768	ENST00000301178	51	224	0.772545
novel_circ_020770	ENST00000352456	51	224	0.528302
novel_circ_020771	ENST00000352456	151	324	0.658833
novel_circ_020772	ENST00000352456	51	224	0.712914
novel_circ_020775	ENST00000221930	1	174	0.531939
novel_circ_020776	ENST00000392002	1	174	0.693655
novel_circ_020777	ENST00000392002	1	174	0.693655
novel_circ_020781	ENST00000599846	247	420	0.59577
novel_circ_020785	ENST00000524801	101	274	0.67867
novel_circ_020790	ENST00000222330	201	374	0.607339
[truncated: 36,178 more rows]

## Sheet: Table S4
Table S4. Analysis of the ORFs in the DE-circRNAs.
[truncated: 377 more rows]

[truncated: 7 more sheets: Table S5, Table S7, Table S8, Table S9, Table S10, Table S11, Table S12]
